# Supplementary material for: Global analysis of putative phospholipases in Plasmodium falciparum reveals an essential role of the phosphoinositide-specific phospholipase C in parasite maturation
Source: mBio. 2023 Jul 25;14(4):e01413-23. doi: 10.1128/mbio.01413-23 (PMC10470789; doi:10.1128/mbio.01413-23)
Supplement: Supplemental File 2 — Lipidomic analysis of untreated and Rapa-treated PI-PLC-GFP-KS parasites. Source data for Fig. 4 and Fig. S7. [file mbio.01413-23-s0009.xlsx]

## Sheet: Fig. 4C,D
pmol / ug protein
Statistical analysis: Paired students t-test																	Mean	SD	Mean	SD																		Mean	SD	Mean	SD
Lipid Species	30-1 Rapa	30-2 Rapa	30-3 Rapa	30-4 Rapa	30-5 Rapa	30-6 Rapa	30-7 Rapa	30-8 Rapa	30-1 Cont	30-2 Cont	30-3 Cont	30-4 Cont	30-5 Cont	30-6 Cont	30-7 Cont	30-8 Cont	30-Rapa	30-Rapa	30-Cont	30-Cont	p-value	40-1 Rapa	40-2 Rapa	40-3 Rapa	40-4 Rapa	40-5 Rapa	40-6 Rapa	40-7 Rapa	40-8 Rapa	40-1 Cont	40-2 Cont	40-3 Cont	40-4 Cont	40-5 Cont	40-6 Cont	40-7 Cont	40-8 Cont	40-Rapa	40-Rapa	40-Cont	40-Cont	p-value
PIP 34:1	0.185	0.105	0.0754	0.169	0.123	0.143	0.135	0.172	0.136	0.17	0.146	0.176	0.135	0.181	0.176	0.158	0.138425	0.037016	0.15975	0.0187216	0.180098	0.262	0.205	0.147	0.261	0.184	0.167	0.167	0.237	0.161	0.259	0.239	0.212	0.207	0.205	0.197	0.258	0.20375	0.0448641	0.21725	0.0332383	0.549632
PIP 36:2	0.267	0.177	0.131	0.252	0.191	0.214	0.214	0.254	0.184	0.224	0.199	0.25	0.207	0.24	0.245	0.205	0.2125	0.045704	0.21925	0.0241054	0.715104	0.279	0.255	0.245	0.294	0.239	0.271	0.239	0.246	0.196	0.303	0.303	0.326	0.294	0.279	0.273	0.314	0.2585	0.0205218	0.286	0.0402563	0.152099
PIP 38:4	0.0904	0.0552	0.0448	0.0945	0.0605	0.0746	0.0699	0.0797	0.0918	0.0649	0.073	0.078	0.0745	0.0982	0.0873	0.07	0.0712	0.0171734	0.0797125	0.0115534	0.169887	0.0459	0.0425	0.0533	0.0581	0.0569	0.0551	0.0519	0.0537	0.0535	0.0459	0.0486	0.0445	0.0338	0.0506	0.0441	0.059	0.052175	0.00538032	0.0475	0.00746305	0.24056
PIP2 34:1	0.554	0.674	0.406	0.611	0.792	0.674	0.703	0.947	0.556	0.621	0.668	0.797	0.672	0.712	0.751	0.697	0.670125	0.160074	0.68425	0.0746071	0.812976	0.481	0.369	0.36	0.4	0.3	0.427	0.451	0.433	0.139	0.298	0.316	0.21	0.31	0.314	0.29	0.237	0.402625	0.0579234	0.26425	0.0637198	0.00908
PIP2 36:2	1.41	1.56	0.986	1.33	1.83	1.41	1.8	2.58	1.46	1.56	1.62	1.94	1.95	1.42	1.44	1.76	1.61325	0.474431	1.64375	0.216461	0.861302	1.22	0.928	0.792	1.02	0.827	0.99	1.01	1.06	0.326	0.71	0.753	0.635	0.801	0.811	0.659	0.53	0.980875	0.135252	0.653125	0.161482	0.014305
PIP2 38:4	2.16	2.64	1.77	2.58	3.23	2.93	3.32	3.87	2.9	2.06	2.5	3	3.13	2.86	3.34	2.86	2.8125	0.671922	2.83125	0.394151	0.933424	0.896	0.782	0.969	0.89	0.654	0.875	1.18	1.33	0.419	0.569	0.653	0.478	0.641	0.714	0.589	0.481	0.947	0.215662	0.568	0.101547	0.004849
PIP3 38:4	0.00103	0.00863	0.0051	0.00298	0.00748	0.00369	0.00464	0.00207	0.00187	0.00469	0.0013	0.00296	0.00612	0.0018	0.00256	0.00767	0.0044525	0.00259701	0.00362125	0.0023026	0.469694	0.0028	0.00917	0.00383	0.00243	0.00521	0	0.00523	0.00491	0.00359	0.0227	0.0116	0.0184	0.00417	0.00912	0.000711	0.00635	0.0041975	0.00267677	0.00958013	0.0076388	0.07579

## Sheet: Fig. S7
pmol / ug protein
Statistical analysis: Paired students t-test																					Mean	SD	Mean	SD																		Mean	SD	Mean	SD
Lipid Species	Lipid Class	Mass	Chemical Formula	Scan Polarity	30-1 Rapa	30-2 Rapa	30-3 Rapa	30-4 Rapa	30-5 Rapa	30-6 Rapa	30-7 Rapa	30-8 Rapa	30-1 Cont	30-2 Cont	30-3 Cont	30-4 Cont	30-5 Cont	30-6 Cont	30-7 Cont	30-8 Cont	30-Rapa	30-Rapa	30-Cont	30-Cont	p-value	40-1 Rapa	40-2 Rapa	40-3 Rapa	40-4 Rapa	40-5 Rapa	40-6 Rapa	40-7 Rapa	40-8 Rapa	40-1 Cont	40-2 Cont	40-3 Cont	40-4 Cont	40-5 Cont	40-6 Cont	40-7 Cont	40-8 Cont	40-Rapa	40-Rapa	40-Cont	40-Cont	p-value
FC	ST	446.401	H52 C29 O2 N1	positive	127.079	159.227	150.423	128.816	142.2	144.309	132.356	143.161	121.326	124.976	137.327	126.18	130.007	146.335	125.38	122.113	140.946	11.052	129.205	8.56963	0.022173	85.4373	93.2542	117.565	102.227	91.9967	101.73	106.288	109.567	85.6233	65.0731	70.8267	96.7162	85.9017	56.5504	72.3601	93.9635	101.008	10.427	78.3769	14.3178	0.010566
PC O-32:2	PC O-	716.559	H79 C40 N1 O7 P1	positive	0.315707	0.312599	0.27543	0.319404	0.312706	0.219518	0.304169	0.386404	0.235435	0.270809	0.292435	0.249973	0.239368	0.285889	0.291158	0.236305	0.305742	0.0466654	0.262671	0.025196	0.108209	0.399155	0.254224	0.415157	0.376509	0.396251	0.309385	0.290616	0.383272	0.336833	0.403565	0.280463	0.378922	0.318881	0.322581	0.348398	0.459836	0.353071	0.0596228	0.356185	0.0563093	0.92356
PC O-32:0	PC O-	720.59	H83 C40 N1 O7 P1	positive	1.30786	0.901103	1.26872	1.26226	1.3001	1.14859	0.941238	1.26371	1.05377	0.821507	1.04349	1.03103	1.13544	1.47474	1.30062	0.934812	1.1742	0.16385	1.09943	0.205936	0.448246	1.8063	1.35854	1.2776	1.47352	1.16537	1.19274	1.11339	1.38793	2.11613	1.9974	1.6467	1.63159	1.72346	1.59356	2.04229	2.32732	1.34692	0.221987	1.88481	0.272154	0.001079
PC O-34:3	PC O-	742.575	H81 C42 N1 O7 P1	positive	0.693941	0.545885	0.67477	0.738348	0.730563	0.506687	0.612083	0.797567	0.42118	0.421608	0.604776	0.635062	0.654688	0.62854	0.623975	0.3795	0.662481	0.100133	0.546166	0.116416	0.088169	0.727241	0.80464	0.989256	0.859932	0.6911	0.667673	0.775905	0.801289	1.38987	1.16101	0.984131	1.23636	0.879366	1.07961	0.942035	0.985458	0.789629	0.10269	1.08223	0.170884	0.004763
PC O-34:2	PC O-	744.59	H83 C42 N1 O7 P1	positive	1.81196	1.45792	1.52785	2.525	1.81041	1.43388	1.80523	1.89073	1.58519	1.07222	1.51769	1.52658	1.62747	1.58915	1.65414	1.41581	1.78287	0.349881	1.49853	0.18758	0.055203	2.64549	2.1397	3.31885	2.75241	2.19323	2.24596	1.98039	2.92702	3.6721	2.90266	2.05061	3.18505	2.66406	2.67831	2.3306	2.56745	2.52538	0.461524	2.75636	0.503335	0.398141
PC O-34:1	PC O-	746.606	H85 C42 N1 O7 P1	positive	4.17943	4.07055	3.82027	6.42133	5.44329	3.78122	4.04439	5.05091	3.84434	3.89172	5.72332	4.29372	5.05851	6.49021	5.37681	3.33641	4.60142	0.946872	4.75188	1.08411	0.808957	9.48072	7.01878	8.61388	7.52639	8.34188	7.5027	8.09425	9.44671	11.184	13.6989	8.64706	13.3599	10.1563	10.3505	9.75443	11.72	8.25316	0.903152	11.1089	1.75385	0.008777
PC O-34:0	PC O-	748.621	H87 C42 N1 O7 P1	positive	1.74827	0.948128	1.04597	0.978928	1.21028	1.46303	1.44228	0.898561	0.988447	0.948163	0.962234	0.984943	0.815462	0.913544	1.10487	0.886489	1.21693	0.305473	0.950518	0.0847656	0.034892	0.215161	2.03657	1.18537	1.61124	0.95199	0.957459	0.703777	1.1809	2.81296	1.27196	1.25284	2.17528	1.12788	1.45363	1.59265	2.0019	1.10531	0.552178	1.71114	0.577859	0.118798
PC O-36:6	PC O-	764.559	H79 C44 N1 O7 P1	positive	0.7474	0.546388	0.576997	0.529866	0.531546	0.836536	0.636508	0.473295	0.466554	0.394759	0.62413	0.584994	0.300555	0.416569	0.572912	0.420106	0.609817	0.123809	0.472572	0.111641	0.052017	0.81414	0.371971	0.682116	0.522872	0.471483	0.55672	0.278925	0.195691		0.468551	0.193784	0.218117		0.303307	0.75306	0.772272	0.48674	0.204544	0.451515	0.259603	0.929383
PC O-36:5	PC O-	766.574	H81 C44 N1 O7 P1	positive	0.625528	0.321964	0.389467	0.479148	0.540828	0.519017	0.488254	0.565135	0.566602	0.373105	0.530515	0.379357	0.612638	0.731252	0.542202	0.236974	0.491167	0.0970208	0.496581	0.157235	0.928649	0.248109	0.815212	0.452849	0.644293	0.509492	0.505673	0.63854	0.834546	0.915919	1.1018	0.767653	0.639204	0.851429	0.815352	0.89703	0.845388	0.581089	0.19438	0.854221	0.132155	0.00805
PC O-36:4	PC O-	768.591	H83 C44 N1 O7 P1	positive	1.85379	1.03508	1.5435	1.73273	1.40331	1.43511	1.20839	1.62216	1.02565	1.14048	1.60703	1.22882	1.38439	1.92653	1.28984	1.28425	1.47926	0.269247	1.36087	0.285461	0.446613	2.41888	2.43894	2.50505	2.13328	2.19911	1.30075	1.84699	2.2339	3.24085	3.08688	2.75825	2.41605	2.37385	2.66187	1.79232	3.91329	2.13461	0.396903	2.78042	0.641231	0.020421
PC O-36:3	PC O-	770.606	H85 C44 N1 O7 P1	positive	1.16027	0.754609	1.1703	1.44565	1.30912	0.86303	0.953998	1.39085	1.35249	0.999267	1.33711	1.15305	0.887075	0.916219	1.33551	0.752233	1.13098	0.252265	1.09162	0.2354	0.767876	2.04922	1.38404	1.71339	1.96508	1.73733	1.59658	1.18919	1.97454	2.9788	2.39005	2.2386	1.93274	1.90482	1.91683	2.28722	2.81264	1.70117	0.302513	2.30771	0.409355	0.005031
PC O-36:2	PC O-	772.621	H87 C44 N1 O7 P1	positive	2.09468	1.5609	1.9261	2.15508	2.24857	1.73087	1.76979	2.05241	1.70479	1.96683	2.03371	1.79386	2.13033	2.84134	1.80199	1.61203	1.9423	0.237427	1.98561	0.386336	0.828952	3.14153	2.86189	2.44257	2.6509	2.64567	2.03475	2.74934	2.7242	4.77583	3.71418	3.51656	4.49705	3.04216	3.69163	2.8261	3.67721	2.65636	0.321408	3.71759	0.656953	0.002034
PC O-36:1	PC O-	774.636	H89 C44 N1 O7 P1	positive	5.55681	4.83111	4.70096	6.31711	4.69179	5.73725	5.81494	5.72189	6.83689	3.50038	6.62617	6.09946	4.43139	5.82682	5.79241	4.26665	5.42148	0.605376	5.42252	1.20835	0.995291	7.32595	12.2127	8.053	10.6561	8.13817	6.53151	7.1833	9.30744	14.1123	11.4981	9.53166	11.5675	9.41708	10.2547	10.3104	13.0855	8.67602	1.93298	11.2222	1.68624	0.016607
PC O-38:6	PC O-	792.59	H83 C46 N1 O7 P1	positive	0.775318	0.35977	0.504608	0.595996	0.640211	0.493111	0.693147	0.663367	0.585964	0.470771	0.730642	0.458849	0.727083	0.963365	0.575099	0.367724	0.590691	0.132343	0.609937	0.191182	0.834009	0.65495	0.865762	0.88263	0.660319	0.492712	0.381088	0.676013	0.718089	0.722352	0.927198	0.32657	0.674629	0.835054	0.69475	0.858881	0.969826	0.666445	0.169454	0.751157	0.202693	0.429671
PC O-38:5	PC O-	794.605	H85 C46 N1 O7 P1	positive	1.24896	0.781708	1.0863	1.27108	0.838349	0.775503	0.924387	1.01774	0.841869	0.610185	1.09054	0.906005	0.712131	1.09289	0.825014	0.746383	0.993004	0.197389	0.853127	0.17232	0.125487	0.905142	0.687421	1.53843	1.02098	1.01498	1.0582	0.876477	1.21	1.14827	1.26887	1.03903	1.28698	1.17443	1.13938	1.16217	1.02815	1.03895	0.252947	1.15591	0.0930731	0.344879
PE O-16:1/18:1	PE O-	700.529	H75 C39 N1 O7 P1	negative	0.733193	0.604776	0.720441	0.712166	0.743728	0.639715	0.89801	0.576139	0.543222	0.50667	0.536853	0.601159	0.510795	0.442036	0.586497	0.449149	0.703521	0.100521	0.522048	0.0575191	0.000168	0.406926	0.402078	0.531017	0.555422	0.385224	0.544953	0.523989	0.412206	0.534985	0.245066	0.406886	0.677263	0.365356	0.309862	0.486239	0.410864	0.470227	0.0743269	0.429565	0.13577	0.400088
PE O-16:1/20:4	PE O-	722.513	H73 C41 N1 O7 P1	negative	1.00806	1.0362	1.35448	1.04564	1.09338	0.932769	1.23054	1.31592	0.736257	0.804354	1.07854	1.00865	0.811912	0.992696	1.04445		1.12712	0.154006	0.925266	0.136865	0.013168	0.667193	0.636921	0.630585	0.729379	0.544837	0.678261	0.772122	0.647957	0.561034	0.442656	0.589796	0.905656	0.561083	0.466868	0.774992	0.702669	0.663407	0.0681201	0.625594	0.158099	0.440108
PE O-16:0/20:4	PE O-	724.529	H75 C41 N1 O7 P1	negative	0.140548	0.140514	0.249156		0.145746	0.225245	0.116912	0.174117	0.153349	0.197421	0.0695547	0.165129		0.113358	0.187475	0.11968	0.17032	0.049121	0.14371	0.0453682	0.429927	0.217657	0.137023	0.0706168			0.168307		0.0743405	0.135898	0.0771378	0.168971		0.0717475	0.122096	0.0902297	0.0546087	0.133589	0.0627704	0.102956	0.0407216	0.528885
PE O-18:2/18:1	PE O-	726.545	H77 C41 N1 O7 P1	negative		0.661187	1.01881	0.945222	0.866727	0.809817	0.885341	1.10322	0.682095	0.687926	0.81136	0.77451	0.774868	0.75449	1.11274		0.898617	0.143719	0.799713	0.145918	0.50603	0.874391	0.975869	0.504638	0.77774		0.595905					0.57068		0.488676	0.467034		0.745174	0.745709	0.194368	0.567891	0.126339	0.801062
PE O-18:1/18:1	PE O-	728.561	H79 C41 N1 O7 P1	negative	1.08562	1.4118	1.33516	1.15383	1.13606	1.43559	1.12478	1.68905	1.11066	1.05452	1.14499	1.0216	1.2008	1.14148	1.76208	1.42007	1.29649	0.209857	1.23203	0.245993	0.572084	1.26172	1.50176	1.11108	1.39132		1.06993	1.34831	1.2131	1.7253	1.71234	1.50452		1.35545	1.21414	1.38132	1.54035	1.27103	0.154461	1.49049	0.188662	0.011515
PE O-18:2/20:4	PE O-	748.529	H75 C43 N1 O7 P1	negative	0.61376	0.773765	0.727406	0.606203	0.623546	0.786317	0.633564	0.669383	0.516165	0.65353	0.611401	0.757839	0.511922	0.517295	0.72766	0.501316	0.679243	0.0733169	0.599641	0.103902	0.144752	0.424071	0.332568		0.40365	0.390427	0.365783	0.450794	0.448363	0.469379	0.291674	0.362276	0.464506	0.33139	0.376429	0.362885	0.381145	0.402237	0.0433708	0.379961	0.0608457	0.403177
PE O-16:1/22:5	PE O-	748.529	H75 C43 N1 O7 P1	negative	0.569956	0.602761	0.645918	0.512205	0.604342		0.526131	0.557955	0.447937	0.625993	0.562994	0.718591	0.431658	0.486334	0.647118	0.438904	0.574181	0.047088	0.544941	0.109812	0.712342	0.355222	0.308943	0.381253	0.401496	0.34359	0.376535	0.437565	0.37489	0.362541	0.321445	0.343551	0.454145	0.282658	0.301888	0.396424	0.336762	0.372437	0.038446	0.349927	0.054825	0.181631
PE O-18:1/20:4	PE O-	750.544	H77 C43 N1 O7 P1	negative	1.87247	2.47037	2.15287	2.12442	2.22377	2.02191	2.23644	2.96891	1.74063	1.82589	2.29708	2.18482	1.88115	2.07782	2.64964	1.82726	2.25889	0.334961	2.06054	0.307695	0.301218	1.28477	1.62268	1.33765	1.27176	1.23073	1.48338	1.98126	1.17752	1.34991	1.06695	1.38462	1.91084	1.3046	0.931875	1.32772	1.31809	1.42372	0.267703	1.32433	0.285104	0.551426
PE O-16:1/22:4	PE O-	750.544	H77 C43 N1 O7 P1	negative	1.05173	1.31449	1.18878	1.15536	1.12937	0.931382	1.22264	1.61304	0.934601	0.923817	1.2272	1.14706	0.93948	1.08075	1.35355	0.919603	1.20085	0.201941	1.06576	0.164915	0.226008	0.667023	0.774991	0.653504	0.62735	0.665627	0.834714	0.972079	0.63343	0.813047	0.528936	0.696093	0.907811	0.586359	0.523106	0.707319	0.656532	0.72859	0.122707	0.6774	0.134858	0.51707
PE O-18:0/20:4	PE O-	752.56	H79 C43 N1 O7 P1	negative	0.307933	0.316898	0.403911	0.247546	0.209134	0.325114	0.214149	0.205562	0.200734	0.42068	0.253835	0.276918	0.220676	0.169434	0.455363	0.164774	0.278781	0.0711855	0.270302	0.110705	0.864585	0.336263	0.249774	0.386512	0.473838	0.266395	0.222641	0.345469	0.269708	0.305944	0.226292	0.279945	0.45975	0.245656	0.228358	0.38055	0.23919	0.318825	0.0834999	0.295711	0.0841047	0.151003
PE O-18:2/22:5	PE O-	774.545	H77 C45 N1 O7 P1	negative	0.109766	0.162883	0.143024	0.121612	0.08251	0.132346	0.145073	0.120009	0.101226	0.101803	0.113272	0.130512	0.116788	0.121502	0.153125		0.127153	0.024651	0.119747	0.0180222	0.498231	0.0933874	0.0857327	0.0937138	0.0862438	0.0817219	0.100639	0.0929676	0.0852188		0.0658344	0.0615508	0.0969344	0.0789969		0.0696239	0.0702446	0.0899531	0.00622144	0.0738642	0.0126945	0.080977
PE O-18:1/22:5	PE O-	776.56	H79 C45 N1 O7 P1	negative	0.682475	0.972405	0.854582	0.76347	0.824663		0.996384	0.81572	0.61193	0.555597	0.696708	0.551713	0.508972	0.70496	0.809347	0.692607	0.844243	0.110732	0.641479	0.101234	0.003227	0.488808	0.500045	0.488555	0.469451	0.402772	0.531343	0.61201	0.526119	0.474382	0.375812	0.463686	0.681123	0.44453	0.355896	0.495528	0.462332	0.502388	0.0595316	0.469161	0.0984717	0.463769
PE O-18:2/22:4	PE O-	776.56	H79 C45 N1 O7 P1	negative	0.301606	0.368284	0.402032	0.293022	0.313372	0.272129	0.367449	0.321917	0.218799	0.19079	0.275732	0.19502	0.179974	0.237567	0.300598	0.222364	0.329976	0.0445952	0.227605	0.0423155	0.000308	0.176967	0.202902	0.222846	0.140253	0.158026	0.193071	0.221808	0.252496	0.213076	0.156294	0.238022	0.303348	0.188208	0.140809	0.210141	0.158587	0.196046	0.03693	0.201061	0.0529949	0.861115
PE O-18:0/22:5	PE O-	778.575	H81 C45 N1 O7 P1	negative		0.156132	0.108065	0.109936	0.0912087	0.187571	0.153384	0.0968999	0.0847244	0.100486	0.105486	0.111952	0.110651	0.101001			0.129028	0.0365641	0.102383	0.00986805	0.282723	0.126069	0.185984	0.199615	0.138351	0.0800073	0.125253	0.144433		0.12223	0.110368	0.213521	0.297606	0.14328	0.101052	0.134995	0.161348	0.142816	0.0400957	0.16055	0.0655405	0.556553
PE O-18:1/22:4	PE O-	778.575	H81 C45 N1 O7 P1	negative	1.3182	1.50328	1.29363	1.05006	1.3614	1.70622	1.73465	1.21878	0.98643	0.966847	1.08594	0.973889	1.07457	1.11006	1.11769	1.1674	1.39828	0.236401	1.06035	0.0753642	0.003858	0.74736	0.766368	1.03404	0.854936	0.65772	0.834375	0.989006	0.688231	0.80307	0.512805	0.687433	1.32577	0.722188	0.651767	0.730674	0.812707	0.821505	0.135033	0.780802	0.239535	0.69339
PE O-18:0/22:4	PE O-	780.591	H83 C45 N1 O7 P1	negative	0.123834		0.168823	0.161507	0.107528				0.1245	0.0873286	0.133867	0.150045	0.104798		0.14811	0.102103	0.140423	0.0294864	0.121536	0.0241789	0.212676	0.10896	0.0957628	0.112152		0.0617772	0.0920089	0.096435				0.0547654	0.0915057	0.0814883		0.114972	0.0908068	0.094516	0.0179054	0.0867076	0.0217154	0.827594
PE O-18:1p/16:0	PE O-	702.543	H77 C39 N1 O7 P1	positive	0.163374	0.216915		0.272612	0.188416		0.137622	0.174622	0.154604	0.169768	0.171116	0.186055	0.18613	0.187925	0.286712	0.150394	0.19226	0.0473497	0.186588	0.0428992	0.923392	0.165439	0.192291	0.142697	0.122792	0.108663	0.129821	0.151376	0.151975		0.0851384	0.0832146	0.103884	0.0940103	0.0755522	0.0967481	0.128308	0.145632	0.0261576	0.0952651	0.0173505	0.007785
PE O-16:0p/18:1	PE O-	702.543	H77 C39 N1 O7 P1	positive	0.557091	0.719519	0.703928	0.71188	0.715901	0.478646	0.667763	0.694838	0.701618	0.644464	0.568107	0.671465	0.677684	0.577491	0.821952	0.508437	0.656196	0.0893837	0.646402	0.0966512	0.830226	0.521945	0.747884	0.414493	0.341603	0.386249	0.444425	0.441954	0.526645	0.388907	0.295336	0.283227	0.376007	0.367252	0.259756	0.307459	0.388845	0.47815	0.125708	0.333349	0.0523437	0.024718
PE O-18:1p/18:1	PE O-	728.559	H79 C41 N1 O7 P1	positive	0.284449	0.436768	0.536546	0.566474	0.315612	0.234681	0.385553	0.409748	0.357685	0.242818	0.41463	0.401249	0.374377	0.273426	0.36812	0.214109	0.396229	0.116927	0.330802	0.0762089	0.153835	0.233364	0.287579	0.259948	0.164762	0.190657	0.246923	0.230472	0.295531	0.107204	0.150043	0.164177	0.142339	0.210245	0.103312	0.138511	0.16123	0.238655	0.0447358	0.147133	0.0340016	0.003359
PE O-18:0p/18:1	PE O-	730.575	H81 C41 N1 O7 P1	positive	0.453117	0.618795	0.807709	0.78278	0.757922	0.593487	0.68725	0.643476	0.547684	0.531957	0.583032	0.534731	0.587824	0.673143	0.687933	0.438677	0.668067	0.117046	0.573122	0.080526	0.093774	0.410656	0.395001	0.34072	0.308047		0.527585	0.359194	0.729818					0.478044	0.332959		0.222156	0.438717	0.146252	0.344386	0.128326	0.26667
PE O-16:0p/22:6	PE O-	748.528	H75 C43 N1 O7 P1	positive	0.32084	0.439757	0.418752	0.510982	0.451119	0.382781	0.414713	0.335537	0.291657	0.27975	0.351423	0.394918	0.370083	0.340979	0.433384	0.28956	0.40931	0.0622251	0.343969	0.0549782	0.011674	0.142306	0.477033	0.210231	0.168933	0.166289	0.291596	0.221694	0.314417	0.247363	0.112447	0.142138				0.126196	0.138506	0.249062	0.11018	0.15333	0.0538398	0.192268
PE O-16:0p/22:5	PE O-	750.543	H77 C43 N1 O7 P1	positive	0.814864	1.01214	1.06154	0.856131	0.865728	0.633528	0.881646	0.855528	0.776121	0.638799	0.899609	0.915298	0.867224	0.864874	0.975308	0.730496	0.872638	0.128923	0.833466	0.110262	0.565291	0.624279	0.634812	0.669582	0.434527	0.397559	0.721195	0.41245	0.569113	0.524693	0.37995	0.45095	0.426653	0.544977	0.361113	0.355074	0.48329	0.55794	0.126305	0.440838	0.073096	0.07437
PE O-16:0p/22:4	PE O-	752.559	H79 C43 N1 O7 P1	positive	0.879039	1.15885	1.60772	1.43703	1.31332	1.06027	1.32898	1.31145	0.95903	1.1801	1.19187	1.33328	1.05915	1.11391	1.14028	0.87008	1.26208	0.226059	1.10596	0.14403	0.065368	0.602894	1.10364	0.79586	0.586301	0.603334	0.903303	0.770137	1.13057	0.695197	0.474494	0.6508	0.667293	1.01717	0.507451	0.5203	0.720553	0.812004	0.218793	0.656656	0.17309	0.23649
PE O-18:0p/22:6	PE O-	776.559	H79 C45 N1 O7 P1	positive	0.69622	0.789527	0.832468	0.853653	0.631188	0.514403	0.672255	0.683267	0.832233	0.555072	0.583433	0.655743	0.747885	0.492332	0.769041	0.452272	0.709123	0.1126	0.636001	0.13775	0.270369	0.352374	0.566406	0.508153	0.344577	0.338465	0.528453	0.413723	0.525261		0.286621	0.328287	0.371548	0.566434	0.226696	0.36991	0.42555	0.447176	0.0949348	0.367863	0.108682	0.233694
PE O-18:1p/22:5	PE O-	776.559	H79 C45 N1 O7 P1	positive	0.171959	0.218048	0.211421	0.270873	0.17325	0.165021	0.194779	0.205466	0.194189	0.169971	0.162234	0.18329	0.226262	0.158562	0.232299	0.155885	0.201352	0.0343243	0.185337	0.0300404	0.395497	0.0695492	0.156521	0.177597	0.116469	0.0908006	0.202631	0.0954041	0.18909	0.165075	0.127375							0.137258	0.0505473	0.146225	0.0266579	0.693771
PE O-18:0p/22:5	PE O-	778.575	H81 C45 N1 O7 P1	positive	0.719071	0.981249	1.18025	0.893039	1.15874	0.999882	0.954857	0.950005	0.987631	0.690334	0.943968	0.998786	0.991865	0.87221	1.02631	0.806125	0.979636	0.1462	0.914654	0.116859	0.375815	0.449994	0.99597	0.526904	0.372569	0.550085	0.787802	0.72146	0.70713	0.65041	0.465579	0.463221	0.450788	0.58651	0.401178	0.483679	0.58233	0.638989	0.202904	0.510462	0.0853574	0.182306
PE O-18:1p/22:4	PE O-	778.575	H81 C45 N1 O7 P1	positive	0.240234	0.320907	0.391655	0.289518	0.401241	0.368787	0.245942	0.307162	0.32409	0.23759	0.275848	0.283279	0.273488	0.279543	0.332438	0.234934	0.320681	0.062167	0.280151	0.0350381	0.22074	0.153377	0.318457	0.159866	0.13914	0.187327	0.27599	0.225229	0.241204	0.202875	0.17206	0.137341	0.149437	0.184068	0.12739	0.154368	0.167992	0.212574	0.0638358	0.161941	0.0248333	0.087876
PE O-18:0p/22:4	PE O-	780.59	H83 C45 N1 O7 P1	positive	0.889797	1.40869	1.32886	1.28495	1.31997	0.814787	1.26872	1.305	1.4351	0.85506	1.10317	1.00726	0.81986	1.02918	1.09552	0.912822	1.2026	0.221061	1.03225	0.193732	0.244691	0.576146	1.00577	0.941582	0.527568	0.744284	0.511519	0.651158	1.18965	0.526403	0.46877	0.488044	0.428498	0.519039	0.446561	0.334456	0.483395	0.76846	0.250448	0.461895	0.061192	0.008864
Cer 32:1;(OH)2	Cer	568.495	H66 C34 O5 N1	negative	0.0393438	0.0471448	0.0465438	0.0440704	0.0420095	0.0358692	0.0405027	0.0445037	0.0467262	0.0399516	0.0416847	0.0444559	0.045354	0.0399006	0.0428019	0.0426013	0.0424985	0.00382784	0.0429345	0.00245932	0.794215	0.0753013	0.0786374	0.0750916	0.0874669	0.0701827	0.073813	0.0737543	0.08469	0.146964	0.117033	0.105074	0.182881	0.140076	0.10395	0.111108	0.12913	0.0773671	0.00590387	0.129527	0.0267517	0.000468
Cer 34:2;(OH)2	Cer	594.51	H68 C36 O5 N1	negative	0.0388489	0.0366569	0.0340844	0.0385682	0.0355022	0.0311182	0.0410678	0.0435774	0.0434853	0.0409629	0.0420142	0.0404898	0.0377668	0.0343768	0.0394226	0.0351491	0.037428	0.00395834	0.0392084	0.00322558	0.345808	0.0757026	0.0790453	0.0749911	0.0882599	0.0695818	0.0752039	0.0735053	0.0840936	0.148122	0.10959	0.106732	0.178378	0.138156	0.1063	0.11098	0.139818	0.0775479	0.00603646	0.12976	0.0259469	0.000336
Cer 34:1;(OH)2	Cer	596.526	H70 C36 O5 N1	negative	0.326137	0.368016	0.338076	0.342381	0.33195	0.330821	0.308943	0.338101	0.36365	0.327905	0.35973	0.348182	0.326585	0.32599	0.33771	0.283766	0.335553	0.016671	0.33419	0.0251722	0.924583	0.557542	0.597032	0.58031	0.671929	0.521206	0.555784	0.551591	0.575277	1.19445	0.938157	0.860721	1.44072	1.11477	0.844136	0.853926	1.069	0.576334	0.0447381	1.03949	0.209204	0.000209
Cer 34:0;(OH)2	Cer	598.541	H72 C36 O5 N1	negative	0.0366625	0.0440864	0.0456489	0.0352393	0.0326846	0.0294967	0.0374333	0.0395442	0.0371257	0.0400575	0.045334	0.0333745	0.038153	0.0354433	0.0406489	0.0330174	0.0375995	0.0054372	0.0378943	0.00411432	0.852982	0.0515948	0.0609761	0.0608738	0.0567669	0.0499046	0.0466078	0.0505564	0.0583413	0.0952971	0.068944	0.0725608	0.102796	0.0796062	0.0594499	0.0657151	0.0741471	0.0544527	0.00547512	0.0773145	0.0148051	0.003581
Cer 36:2;(OH)2	Cer	622.542	H72 C38 O5 N1	negative	0.0254014	0.0267282	0.0237863	0.0232959	0.0176706	0.0162706	0.0125291	0.0220068	0.02471	0.0199898	0.0244549	0.0249444	0.0183233	0.0190383	0.023725	0.0148976	0.0209611	0.00494873	0.0212604	0.00373047	0.891482	0.0433257	0.0410995	0.0375835	0.0504762	0.0309782	0.041808	0.0407265	0.0451106	0.0778565	0.0593581	0.0577067	0.0944175	0.0786133	0.0576871	0.0555085	0.0722877	0.0413885	0.00565362	0.0691794	0.0139282	0.000485
Cer 36:1;(OH)2	Cer	624.557	H74 C38 O5 N1	negative	0.0750629	0.0860366	0.080483	0.079831	0.0765036	0.0718302	0.075991	0.0773644	0.076189	0.0738834	0.0772381	0.0717395	0.073304	0.07113	0.0808247	0.0630972	0.0778878	0.00426573	0.0734257	0.00523629	0.09542	0.0926464	0.0950289	0.0997732	0.103439	0.0890398	0.093783	0.0986102	0.0971516	0.173912	0.127645	0.12062	0.198625	0.159984	0.12035	0.121704	0.156884	0.096184	0.00451963	0.147465	0.0294585	0.00162
Cer 36:0;(OH)2	Cer	626.573	H76 C38 O5 N1	negative	0.0648306	0.0790739	0.091644	0.0789898	0.0694839	0.0702294	0.0784918	0.0696158	0.0618157	0.0725523	0.0937315	0.0704229	0.0814084	0.0738593	0.0921562	0.0558538	0.0752949	0.00850736	0.075225	0.0133872	0.988789	0.0562391	0.0692501	0.0913808	0.0605308	0.0630031	0.0623969	0.0775325	0.066905	0.0626508	0.0540238	0.0686389	0.0729347	0.0690027	0.0464052	0.0593361	0.0593035	0.0684048	0.0112723	0.061537	0.0087225	0.189393
Cer 38:2;(OH)2	Cer	650.573	H76 C40 O5 N1	negative																						0.00940596	0.00853894	0.00688809	0.0146649	0.0106885	0.0124855	0.0090042	0.0100309	0.0236345	0.019527	0.0164683	0.0347929	0.0274341	0.0145844	0.017589	0.0251806	0.0102134	0.00242644	0.0224014	0.00671723	0.000462
Cer 38:1;(OH)2	Cer	652.589	H78 C40 O5 N1	negative	0.0451239	0.0401188	0.038328	0.0318031	0.0316744	0.0408784	0.0281617	0.0340619	0.0358527	0.0306983	0.0402302	0.0353413	0.0371657	0.0379183	0.0400894	0.0270307	0.0362688	0.00573673	0.0355408	0.00458229	0.794459	0.0407911	0.0459878	0.0454096	0.0528257	0.0398665	0.042982	0.0421574	0.0412331	0.084035	0.061662	0.060297	0.0882253	0.0696245	0.0579455	0.0577088	0.0737055	0.0439067	0.00419576	0.0691505	0.0119361	0.000405
Cer 40:2;(OH)2	Cer	678.604	H80 C42 O5 N1	negative	0.123536	0.139263	0.126733	0.126945	0.116704	0.108097	0.115594	0.118279	0.115856	0.110903	0.123342	0.11307	0.113168	0.116516	0.119316	0.0912811	0.121894	0.00943656	0.112931	0.00958781	0.092388	0.152988	0.168647	0.150852	0.17849	0.139076	0.158527	0.151583	0.159848	0.268591	0.220576	0.200002	0.323637	0.262404	0.198939	0.203274	0.249075	0.157502	0.0120144	0.240812	0.0437584	0.000689
Cer 40:1;(OH)2	Cer	680.62	H82 C42 O5 N1	negative	0.167132	0.180725	0.18894	0.182441	0.172686	0.163671	0.170006	0.165633	0.160687	0.156601	0.182281	0.161947	0.150734	0.160651	0.169983	0.143239	0.173904	0.00911156	0.160765	0.0117986	0.007661	0.203081	0.214068	0.217698	0.228084	0.188162	0.203047	0.202401	0.203286	0.383863	0.289151	0.275792	0.430155	0.351693	0.262863	0.258634	0.332893	0.207478	0.0121179	0.32313	0.0623829	0.001008
Cer 42:3;(OH)2	Cer	704.62	H82 C44 O5 N1	negative	0.207477	0.225982	0.2257	0.234227	0.206334	0.199768	0.198718	0.215249	0.189581	0.202963	0.216406	0.198693	0.197651	0.198936	0.217709	0.157978	0.214182	0.0132466	0.19749	0.0186086	0.079934	0.21519	0.2292	0.230378	0.255796	0.203636	0.217267	0.224866	0.230091	0.3553	0.277498	0.263308	0.420962	0.340186	0.26359	0.281571	0.342022	0.225803	0.015251	0.318055	0.0560368	0.001468
Cer 42:2;(OH)2	Cer	706.636	H84 C44 O5 N1	negative	0.679762	0.763133	0.693501	0.720517	0.666872	0.66493	0.640733	0.682394	0.632732	0.640968	0.692222	0.639	0.647218	0.655413	0.700067	0.523392	0.68898	0.0378664	0.641376	0.0538011	0.096052	0.753264	0.804992	0.810936	0.864617	0.709143	0.768837	0.795289	0.775839	1.31809	1.04097	0.982397	1.53992	1.25716	0.931522	0.991562	1.27115	0.785365	0.0457052	1.1666	0.212824	0.001349
Cer 42:1;(OH)2	Cer	708.651	H86 C44 O5 N1	negative	0.35772	0.4009	0.372932	0.371108	0.355569	0.353865	0.33602	0.362603	0.340948	0.34873	0.352388	0.322305	0.344507	0.340831	0.358113	0.289636	0.36384	0.0188595	0.337182	0.0219276	0.038692	0.407698	0.420401	0.426561	0.458741	0.371117	0.399365	0.404212	0.413567	0.768841	0.573566	0.547002	0.839336	0.694303	0.501042	0.538775	0.697989	0.412708	0.0250027	0.645107	0.122507	0.000768
Cer 44:3;(OH)2	Cer	732.651	H86 C46 O5 N1	negative	0.0110511	0.0170597	0.0125273	0.0153837	0.015056	0.0190827	0.0130086	0.0188856	0.0133797	0.0125092	0.0176247	0.0172084	0.0134992	0.0129047	0.0135411	0.016485	0.0152568	0.00295936	0.014644	0.00208935	0.646975	0.013863	0.0142934	0.0120515	0.0162287	0.0123604	0.0133773	0.014474	0.0121209	0.0235418	0.0243709	0.017525	0.0407977	0.0259608	0.0207652	0.0179568	0.0295223	0.0135961	0.00143405	0.0250551	0.00752952	0.002246
Cer 44:2;(OH)2	Cer	734.667	H88 C46 O5 N1	negative	0.0292541	0.0316651	0.0210662	0.0261725	0.0218081	0.0327393	0.0253881	0.033686	0.0338181	0.0258438	0.0280328	0.0264965	0.0264356	0.0248202	0.032397	0.0195744	0.0277224	0.00486623	0.0271773	0.00444377	0.841794	0.0328565	0.0384408	0.0372737	0.0388535	0.0357607	0.0372238	0.0334861	0.033491	0.0618332	0.0475461	0.0468137	0.074372	0.0608058	0.0408922	0.0434387	0.0548884	0.0359233	0.00238228	0.0538237	0.0113382	0.003003
PA 18:1_18:1	PA	699.497	H72 C39 O8 P1	negative	0.638139	0.480293	0.468807	0.732412	0.517323	0.63271	0.287388	0.679692	0.509318	0.481793	0.518852	0.425679	0.555506	0.529258	0.71821	0.399205	0.554595	0.144429	0.517228	0.0968319	0.664291	0.363524	0.560326	0.497997	0.295163	0.392076	0.249948	0.498094	0.545419	0.237533	0.333375	0.410561	0.372062	0.315247	0.312484	0.344021	0.511587	0.425319	0.117016	0.354609	0.080774	0.095983
PE 14:0_16:1	PE	660.461	H67 C35 N1 O8 P1	negative	0.0171315	0.0235591		0.0189333	0.033763		0.021368	0.0371226	0.0405813	0.0476828	0.0216365	0.027057	0.0311843	0.032846	0.0285973	0.0344174	0.0253129	0.00821152	0.0330003	0.00812598	0.105255	0.179862	0.0889823	0.0650848	0.1762	0.129616	0.0977835	0.081875	0.164277	0.142707	0.133198	0.179181	0.188635	0.186866	0.110229	0.192615	0.261361	0.12296	0.0457472	0.174349	0.0464372	0.031132
PE 14:0_18:3	PE	684.461	H67 C37 N1 O8 P1	negative	0.181147	0.1711	0.0974399	0.155874	0.133491	0.152514	0.146382	0.185165	0.149083	0.157798	0.15104	0.180536	0.151395	0.160438	0.175055	0.193111	0.152889	0.0284709	0.164807	0.0162059	0.238951	0.349003	0.304847	0.226208	0.33541	0.32387	0.285832	0.282345	0.374836	0.344887	0.253337	0.343587	0.374639	0.376196	0.182938	0.322657	0.36163	0.310294	0.0462275	0.319984	0.0679171	0.694684
PE 14:0_18:2	PE	686.477	H69 C37 N1 O8 P1	negative	0.314016	0.329505	0.244062	0.306159	0.315634	0.228078	0.268261	0.415202	0.226605	0.283199	0.31695	0.283067	0.289146	0.333482	0.383296	0.228194	0.302615	0.0584015	0.292992	0.0523498	0.79736	0.441367	0.35149	0.34629	0.477878	0.46453	0.359233	0.348084	0.446232	0.323875	0.328145	0.438225	0.494285	0.477443	0.244398	0.500776	0.450265	0.404388	0.0579641	0.407176	0.0954603	0.93522
PE 14:0_18:1	PE	688.492	H71 C37 N1 O8 P1	negative	0.807058	0.852404	0.693426	0.746565	0.776358	0.610002	0.656945	0.796694	0.654209	0.823857	0.806754	0.666571	0.822747	0.910763	0.702827	0.905096	0.742432	0.0824881	0.786603	0.101074	0.395192	1.29992	1.07594	1.04381	1.7283	1.47904	1.15387	1.18381	1.53141	1.37461	0.949348	1.55997	1.55165	1.43685	0.910059	1.42091	2.02825	1.31201	0.244534	1.40396	0.356316	0.410324
PE 14:0_20:4	PE	710.477	H69 C39 N1 O8 P1	negative	0.0467474	0.143843	0.130683	0.0800433	0.124695	0.0939139	0.0892717	0.11829	0.0710403	0.0828083	0.0727604	0.0885524	0.0829878	0.116619	0.121179	0.0754045	0.103436	0.0318475	0.088919	0.0194351	0.338651	0.0765906	0.0888924	0.0853355	0.0764116	0.106913	0.068267	0.098502	0.0893499	0.0682441	0.0613898	0.106232	0.0956738	0.102863	0.0558767	0.0877596	0.0861237	0.0862827	0.0125809	0.0830203	0.0190777	0.585284
PE 16:1_18:3	PE	710.477	H69 C39 N1 O8 P1	negative	0.0423195	0.0474119	0.0289797	0.0518285	0.0630224	0.0463884	0.0447218	0.0754328	0.0565186	0.0561627	0.048326	0.063985	0.06708	0.0824692	0.0725937	0.0585267	0.0500131	0.0139806	0.0632077	0.0107733	0.051971	0.184412	0.152143	0.100395	0.167538	0.143672	0.121797	0.130962	0.172804	0.186469	0.156785	0.222091	0.269173	0.264303	0.110836	0.21439	0.217377	0.146715	0.0282556	0.205178	0.0530539	0.020351
PE 14:0_20:3	PE	712.492	H71 C39 N1 O8 P1	negative	0.0572276	0.0606565	0.047506	0.0419882	0.036968	0.0350137	0.0496165	0.0524803	0.0393452	0.0417804	0.0465031	0.0593373	0.0592385	0.0682374	0.0437986	0.0403882	0.0476821	0.00921139	0.0498286	0.0108829	0.769176	0.0536347	0.0485517	0.0659162	0.059684	0.0650842	0.0414853	0.0498105	0.0801518				0.0649263		0.0397912		0.0654334	0.0580398	0.0122737	0.056717	0.0146603	0.58653
PE 16:1_18:2	PE	712.492	H71 C39 N1 O8 P1	negative	0.144618	0.133419	0.0977724	0.12191	0.120605	0.103343	0.0931445	0.143195	0.109713	0.137679	0.103599	0.140899	0.12229	0.162429	0.119407	0.124547	0.119751	0.0200725	0.12757	0.0188684	0.457234	0.266617	0.210877	0.221671	0.262752	0.249855	0.198974	0.198038	0.302814	0.31337	0.305777	0.376022	0.380344	0.370528	0.164106	0.3261	0.355466	0.23895	0.0375841	0.323964	0.0707629	0.005674
PE 16:0_18:3	PE	712.492	H71 C39 N1 O8 P1	negative	3.97606	4.84698	3.81021	3.9331	4.26216	3.6564	3.68977	4.63482	3.2087	4.64004	3.53588	4.39782	4.29996	5.22051	3.89264	3.86204	4.10119	0.441195	4.1322	0.641411	0.910102	6.3935	5.56557	6.28355	6.03118	6.50266	5.12096	5.29117	7.39426	4.85081	4.88478	6.39762	5.85555	6.23399	3.05136	5.25221	5.68037	6.07286	0.74203	5.27584	1.06627	0.033526
PE 16:1_18:1	PE	714.508	H73 C39 N1 O8 P1	negative	0.643622	0.658241	0.441766	0.604225	0.556095	0.544989	0.580058	0.672119	0.501157	0.713524	0.597588	0.579264	0.599729	0.733931	0.638869	0.791095	0.587639	0.075291	0.644395	0.0950882	0.171267	1.50135	1.47225	1.33119	1.66567	2.07043	1.28078	1.37415	1.72925	2.182	1.87234	2.5591	2.83779	2.60777	1.48487	2.30047	3.54313	1.55313	0.260762	2.42343	0.625163	0.002217
PE 16:0_18:2	PE	714.508	H73 C39 N1 O8 P1	negative	18.4595	19.0126	13.9281	17.3999	16.4725	15.8837	15.2448	18.8594	11.1451	16.382	14.2933	13.9975	14.2688	18.4217	15.0611	16.2545	16.9076	1.84279	14.978	2.14112	0.10873	15.0457	17.2571	20.7599	15.825	21.776	15.8918	17.1757	17.3444	12.3323	9.90206	15.1452	15.1119	14.2407	8.36481	12.9811	18.9061	17.6345	2.40149	13.373	3.29282	0.009868
PE 16:0_18:1	PE	716.523	H75 C39 N1 O8 P1	negative	39.3875	42.0871	34.6352	34.1263	50.746	34.1227	34.1776	42.0266	26.8415	41.5066	35.8852	39.7554	39.6944	43.5481	37.2884	36.1672	38.9136	5.93532	37.5859	5.07808	0.650958	43.7064	35.7882	42.8182	45.1623	45.8275	36.1249	43.5856	48.4877	45.0674	30.056	50.0435	50.9644	42.4427	23.1003	42.3158	46.5561	42.6876	4.50644	41.3183	9.79548	0.568823
PE 16:1_20:4	PE	736.492	H71 C41 N1 O8 P1	negative	0.150486	0.175929	0.116626	0.116323	0.0877673	0.0757667		0.134269	0.0947697	0.117458	0.111356	0.127942	0.10663	0.132428	0.138262	0.114174	0.122452	0.0347356	0.117878	0.0143698	0.646117	0.0885915	0.0892203	0.113077	0.113088	0.0969884	0.0942401	0.0893665	0.102569	0.0934662	0.0764415	0.145034	0.113842	0.14085	0.0618275	0.100835	0.177363	0.0983927	0.0102115	0.113707	0.0385927	0.240035
PE 18:3_18:2	PE	736.492	H71 C41 N1 O8 P1	negative	0.270413	0.228225	0.12944	0.149498	0.181351	0.144616	0.226965	0.184269	0.143561	0.189379	0.190788	0.189266	0.223042	0.210916	0.201052	0.183804	0.189347	0.0489399	0.191476	0.0233925	0.920609		0.219527	0.254456		0.393498	0.233001	0.244981	0.314842	0.204953					0.162987		0.552908	0.276718	0.0659938	0.306949	0.214037	0.682106
PE 16:0_20:4	PE	738.508	H73 C41 N1 O8 P1	negative	8.60526	10.3507	8.36814	7.3386	10.7491	6.64147	7.38021	7.38379	5.2267	7.47322	7.19698	7.54296	6.94063	8.38741	7.47802	6.54718	8.35216	1.49475	7.09914	0.9247	0.112944	5.49098	5.11795	8.88339	5.47414	6.90706	6.23583	7.02607	6.36173	4.37767	3.74031	5.3996	5.29292	5.45598	3.27783	4.29454	5.18438	6.43714	1.20481	4.6279	0.829578	0.002614
PE 16:0_20:3	PE	740.524	H75 C41 N1 O8 P1	negative	5.09228	4.66082	4.01184	4.66476	3.84702	3.82918	4.34737	4.30875	2.575	3.97114	3.77542	3.70966	3.31864	3.97737	4.00477	3.52002	4.34525	0.445097	3.6065	0.481461	0.03461	2.72313	2.8249	4.05106	4.0973	3.563	3.35338	3.28127	3.26216	2.26135	1.81768	3.18066	2.68969	2.64953	1.43123	2.3459	2.43821	3.39453	0.501511	2.35178	0.539607	0.000281
PE 18:3_20:4	PE	760.493	H71 C43 N1 O8 P1	negative	0.0585776	0.0386403	0.0564039	0.0392785	0.0454878	0.0321598	0.0352609	0.0329863	0.0203061	0.0363343	0.0486083	0.0243545	0.0508334	0.0426216	0.0513073	0.0371628	0.0423494	0.0102516	0.038941	0.0117798	0.590879	0.0269908	0.0276239	0.0085968	0.0204266		0.0418849	0.0278634	0.027913			0.0234139	0.00987269	0.0291301	0.014454	0.0232332	0.0300097	0.0258999	0.00997452	0.0216856	0.00802416	0.501953
PE 18:2_20:4	PE	762.508	H73 C43 N1 O8 P1	negative	0.1633	0.172608	0.105492		0.126484	0.13546	0.0831686	0.107107	0.090007	0.150229	0.133792	0.117825	0.124253	0.153793	0.142728		0.12766	0.0322649	0.130375	0.0221035	0.934204	0.0904981	0.12089		0.113797	0.130931	0.117124	0.117881	0.10601		0.101248	0.14348	0.123363	0.159734	0.0633444	0.0901056	0.126918	0.113876	0.0127479	0.115456	0.0329138	0.610233
PE 18:1_20:4	PE	764.524	H75 C43 N1 O8 P1	negative	2.7777	3.10035	2.59377	2.51963	3.22743	2.21302	2.95347	2.60667	2.19993	2.62557	2.58457	2.15112	2.1779	2.46529	2.38419	2.23115	2.749	0.333639	2.35246	0.189433	0.024459	2.79881	2.098	2.65685	1.8036	2.53707	2.0382	2.42417	2.30226	1.8391	1.74293	3.17073	2.47562	2.75291	1.70633	2.49489	2.64715	2.33237	0.337034	2.35371	0.535159	0.914693
PE 18:0_20:4	PE	766.539	H77 C43 N1 O8 P1	negative	4.52249	4.27656	4.85867	3.55438	3.54465	5.64449	4.16762	3.8837	2.69456	4.45436	4.2969	3.34197	4.11263	4.22772	4.08651	4.05943	4.30657	0.705772	3.90926	0.590578	0.21932	4.13027	3.05004	3.8667	3.94953	5.32787	4.35854	4.54678	4.56711	3.98319	2.89008	5.6908	5.00037	4.37313	2.32716	3.11402	2.92493	4.22461	0.659926	3.78796	1.17172	0.387189
PE 18:0_22:5	PE	792.555	H79 C45 N1 O8 P1	negative	2.04357	2.59619	3.08715	2.00098	2.37376		2.18086	2.20262	1.82306	2.32768	2.18029	2.07256	2.34036	2.6037	2.93591	1.60572	2.35502	0.380885	2.23616	0.421217	0.427752	2.45125	2.35392	2.66471	2.66961	2.76357	2.9155	2.75858	3.66265	3.02259	2.15584	4.6073	3.79267	3.36148	2.04171	2.94052	3.03139	2.77997	0.398794	3.11919	0.833643	0.335603
LPE 16:0	LPE	452.278	H43 C21 N1 O7 P1	negative	0.175963	0.17051	0.189467	0.145797	0.14744	0.165133	0.151075	0.172792	0.183915	0.169235	0.169504	0.141354	0.146045	0.140204	0.158106	0.116124	0.164772	0.0154945	0.153061	0.0214654	0.168218	0.160226	0.184942	0.16401	0.161847	0.107669	0.0985862	0.156597	0.135112	0.120763	0.115278	0.12777	0.212229	0.105801	0.0762222	0.119552	0.0911338	0.146124	0.0298625	0.121094	0.0405874	0.088893
LPE 18:3	LPE	474.264	H41 C23 N1 O7 P1	negative	0.0119574	0.0126285	0.0101622	0.0125113	0.0111039	0.0195059	0.0112926	0.015542	0.0287517	0.0205258	0.0162356	0.019445	0.0127498	0.0184437	0.024053	0.0102203	0.013088	0.00304146	0.0188031	0.00593951	0.060469	0.0285225	0.0213266	0.0229324	0.0386032	0.0107146	0.0120025	0.012718	0.017364	0.027452	0.0218722	0.0321233	0.05289	0.0152278	0.00951929	0.0125366	0.0137029	0.020523	0.00953969	0.0231655	0.0143207	0.269748
LPE 18:2	LPE	476.278	H43 C23 N1 O7 P1	negative	0.0807087	0.0720902	0.110706	0.0932492	0.0393126	0.126342	0.0741148	0.0872414	0.0942711	0.0703393	0.0780079	0.0724531	0.0770621	0.077603	0.072889	0.0486046	0.0854707	0.0262739	0.0739038	0.0125994	0.298197	0.0842395	0.0861384	0.100521	0.0883935	0.029592	0.0270892	0.0439778	0.0417934	0.114141	0.0641918	0.0743211	0.114869	0.0471325	0.0236851	0.0423289	0.0405219	0.0627181	0.0298945	0.0651488	0.0340763	0.758821
LPE 18:1	LPE	478.294	H45 C23 N1 O7 P1	negative	0.358061	0.358269	0.343022	0.329174	0.213134	0.290453	0.222016	0.426856	0.354925	0.321837	0.311401	0.319213	0.280345	0.291542	0.265005	0.197413	0.317623	0.0725008	0.29271	0.0474707	0.460063	0.35194	0.339187	0.344469	0.337064	0.178047	0.114069	0.201201	0.15264	0.31193	0.3172	0.325634	0.462898	0.1998	0.130584	0.160962	0.175291	0.252327	0.10023	0.260537	0.11263	0.675361
LPE 18:0	LPE	480.309	H47 C23 N1 O7 P1	negative	0.115604	0.107878	0.103341	0.116521	0.0890629	0.10802	0.0855583	0.121423	0.134882	0.112424	0.11008	0.138383	0.107393	0.0927119	0.123965	0.0872117	0.105926	0.012874	0.113381	0.0183582	0.395319	0.14017	0.150659	0.146437	0.153779	0.137223	0.0996043	0.187048	0.182299	0.134176	0.129549	0.192761	0.210123	0.146033	0.117093	0.123769	0.17277	0.149652	0.0273649	0.153284	0.0344981	0.78581
LPE 20:5	LPE	498.263	H41 C25 N1 O7 P1	negative	0.0253453	0.0240363	0.0231415	0.0213159	0.00767547	0.0196733	0.0181262	0.0162139	0.0255456	0.0152377	0.0184509	0.018048	0.0165707	0.0136999	0.0207628	0.0112117	0.019441	0.00565447	0.0174409	0.00441617	0.355885	0.0143441	0.0173621	0.0151186	0.0161342	0.00259676	0.00196943	0.0032073	0.00326468	0.0131645	0.0108964	0.0140508	0.0140429	0.00686465	0.00160154	0.00414187	0.00334959	0.00924965	0.00700204	0.00851403	0.00513834	0.519624
LPE 20:4	LPE	500.278	H43 C25 N1 O7 P1	negative	0.515117	0.460927	0.526999	0.530252	0.30847	0.436818	0.314293	0.402842	0.524608	0.339107	0.437566	0.361952	0.335987	0.329089	0.359453	0.197952	0.436965	0.0896137	0.360714	0.0936105	0.054871	0.259262	0.24997	0.307872	0.291457	0.086581	0.0777242	0.0971708	0.0781471	0.225206	0.191122	0.218766	0.354872	0.0833514	0.0348858	0.0594513	0.0852153	0.181023	0.104448	0.156609	0.109406	0.183763
LPE 20:3	LPE	502.294	H45 C25 N1 O7 P1	negative	0.0439963	0.0374535	0.0354744	0.0493566	0.0318822	0.0295862	0.021549	0.0329491	0.047508	0.0275933	0.031625	0.0383288	0.0235426	0.0313235	0.0309229	0.0165472	0.0352809	0.00859255	0.0309239	0.00927965	0.195151	0.0325402	0.0314794	0.0397288	0.0269546	0.0137813	0.0142939	0.0170929	0.0184383	0.0291259	0.0212974	0.0259409	0.042368	0.0144808	0.00804232	0.0139005	0.0129331	0.0242887	0.00972189	0.0210111	0.0111676	0.324409
LPE 22:6	LPE	524.278	H43 C27 N1 O7 P1	negative	0.0193634	0.0266283	0.0383827	0.0226149	0.0182674	0.0277319	0.0251833	0.0312686	0.0245713	0.0249253	0.0219544	0.0197578	0.0208673	0.0238043	0.0273702	0.0146523	0.0261801	0.00654858	0.0222379	0.00391174	0.224423	0.0201225	0.0192482	0.019947	0.0143729	0.0066677	0.00247431	0.0056372	0.00350626	0.0154171	0.00833473	0.0110807	0.0145281	0.00408023	0.00132857	0.0041055	0.00604794	0.011497	0.00771895	0.00811536	0.00515442	0.073003
LPE 22:5	LPE	526.294	H45 C27 N1 O7 P1	negative	0.165696	0.167817	0.242605	0.219714	0.105467	0.190925	0.121446	0.13715	0.181813	0.112018	0.149348	0.136562	0.134634	0.146572	0.147324	0.0679848	0.168852	0.0475013	0.134532	0.0331729	0.097746	0.108651	0.106278	0.133635	0.113903	0.0409516	0.0334854	0.0467199	0.0385904	0.11469	0.0975504	0.0816862	0.124959	0.0420839	0.022643	0.0321167	0.0440185	0.0777768	0.041419	0.0699684	0.039723	0.306999
LPE 22:4	LPE	528.31	H47 C27 N1 O7 P1	negative	0.298252	0.230831	0.308109	0.27998	0.15565	0.294157	0.19579	0.214439	0.288731	0.223505	0.228243	0.230208	0.219604	0.209817	0.215497	0.124021	0.247151	0.0560118	0.217453	0.0450277	0.175372	0.143122	0.158687	0.16788	0.140863	0.0506674	0.036889	0.0672761	0.0439741	0.147738	0.123258	0.120178	0.159848	0.0541088	0.0205371	0.030162	0.0455405	0.10117	0.0563112	0.0876714	0.0558779	0.159726
PG 16:0_18:2	PG	745.502	H74 C40 O10 P1	negative	0.20855	0.295767		0.232029	0.464919		0.211371	0.322805	0.259516	0.337999	0.317201	0.302224	0.357849	0.251021	0.327971		0.28924	0.097857	0.307683	0.0397876	0.410605	0.597576	0.56702	0.62707	0.441608	0.539783	0.482207	0.540319	0.696466	0.816609	0.51227	0.742521	0.911473	0.925336	0.659669	0.673463	0.875827	0.561506	0.0805595	0.764646	0.1444	0.009463
PG 16:0_18:1	PG	747.518	H76 C40 O10 P1	negative	0.621588	0.843863	1.00091	0.556016	0.99135	1.01302	0.747714	0.916015	0.991723	1.00576	0.906771	0.773421	0.820021	0.628751	1.0917	0.931809	0.836309	0.177798	0.893744	0.147882	0.551091	2.13515	1.44375	1.51918	1.49583	1.55529	1.54763	1.88547	2.10832	3.06281	2.30671	2.6829	4.21227	2.68873	2.5303	2.63279	3.71678	1.71133	0.286272	2.97916	0.656549	0.000825
PG 18:3_18:2	PG	767.487	H72 C42 O10 P1	negative	0.0244963		0.0199679	0.0257191	0.0474837	0.0334822	0.0137116	0.0395089	0.0181362	0.0226216	0.0366167	0.0203802	0.0322795	0.0173291	0.0332201		0.0291957	0.0116781	0.0257976	0.0080001	0.861474	0.0607646	0.0433723	0.0709777	0.0405901	0.0634762	0.0487564	0.0732645	0.0654022	0.0731593	0.0892822	0.072639	0.0881836	0.0800565	0.0541066	0.0781146	0.0980037	0.0583255	0.0125101	0.0791932	0.0133473	0.015966
PG 18:2_18:2	PG	769.503	H74 C42 O10 P1	negative	0.0517956	0.0645135	0.076098	0.0419363	0.0718657	0.0572883	0.0586294	0.0696016	0.0562879	0.0586347	0.0683845	0.0676123	0.0672376	0.0613029	0.0628167	0.0648169	0.0614661	0.0113273	0.0633867	0.00442962	0.633431	0.116477	0.0831771	0.0842186	0.0761821	0.105653	0.0871869	0.1481	0.114098	0.12806	0.149136	0.131534	0.159228	0.148005	0.100173	0.123848	0.150195	0.101886	0.024056	0.136272	0.019166	0.023395
PG 18:1_18:1	PG	773.534	H78 C42 O10 P1	negative	0.868005	1.03836	1.219	0.784908	1.1587	0.829218	1.01887	0.995379	0.828852	0.96209	1.03998	0.754218	0.985462	0.948437	1.20992	0.804289	0.989055	0.154407	0.941655	0.146746	0.367546	1.74716	1.65126	1.5728	1.20029	1.49336	1.34576	1.74442	1.79689	2.01019	2.03664	2.37941	2.39529	2.39096	1.72756	2.30009	2.98757	1.56899	0.211364	2.27846	0.372969	0.000953
PG 18:0_20:4	PG	797.534	H78 C44 O10 P1	negative	0.0773442	0.0856424	0.129874							0.0822185	0.0876359					0.0811782	0.0976202	0.0282391	0.0836776	0.00346729	0.449059	0.0957896	0.102819	0.109684	0.0753044		0.094902	0.0951909	0.0781688	0.0973794	0.0715416	0.0822727	0.114862	0.0998393	0.0820464	0.109909	0.109923	0.0931228	0.0124095	0.0959717	0.015771	0.83809
PI 16:0_18:1	PI	835.534	H80 C43 O13 P1	negative	2.07315	1.6937	1.57139	1.60346	1.61509	1.77152	1.60981	2.05262	1.88921	1.73655	2.05557	2.58875	1.9795	2.09386	2.03885	2.23205	1.74884	0.203838	2.07679	0.253211	0.0304	2.51984	3.61758	3.43819	3.84934	3.72724	2.65325	2.95433	3.87285	3.09198	3.84811	4.18133	3.75905	4.04077	3.62617	4.73086	5.31411	3.32908	0.544067	4.07405	0.686304	0.012477
PI 18:2_18:2	PI	857.519	H78 C45 O13 P1	negative				0.00524696			0.000922013					0.0273353	0.00820353			0.0093421	0.00308448	0.0030582	0.0149603	0.0107321		0.0623911	0.0187493	0.027403	0.0169975		0.0243626	0.0115034	0.00931483	0.0341288	0.0505052	0.0306002	0.0675386	0.0264783	0.0445519	0.045498	0.104305	0.0243888	0.0179488	0.0504507	0.0253171	0.088677
PI 18:3_18:0	PI	859.535	H80 C45 O13 P1	negative	0.493093					0.82937	0.496144	0.375177	0.50463	0.313352		0.671303			0.552644	0.559173	0.548446	0.195567	0.52022	0.130798	0.243163	0.574205	0.557612	0.432131	0.67465	0.605558	0.512122	0.485587	0.694451	0.619743	0.68458	0.829605	0.693492	0.71064	0.695285	0.807544	1.16106	0.56704	0.0904658	0.775244	0.170085	0.009731
PI 18:2_18:1	PI	859.535	H80 C45 O13 P1	negative	0.857416	0.585484	0.624228	0.469065	0.494865	0.881968	0.41412	0.570593	0.536143	0.466134	0.420768	0.892522	0.548431	0.576462	0.661529	0.615336	0.612217	0.172786	0.589666	0.144455	0.817539	0.809765	0.798206	0.794571	1.01334	0.939922	0.814569	0.725254	0.996978	0.782296	1.07206	1.23328	1.03594	1.00632	0.976837	1.10881	1.66822	0.861576	0.106562	1.11047	0.259009	0.020952
PI 18:1_18:0	PI	863.566	H84 C45 O13 P1	negative	8.45802	9.90943	8.29797	7.39652	8.67667	10.0251	9.38083	8.32335	7.37931	7.31705	7.88395	9.99936	7.12507	8.60861	10.8653	7.89065	8.80849	0.89838	8.38366	1.365	0.509845	9.17564	13.2877	11.679	15.1445	15.0002	12.2214	12.4851	11.134	13.5276	14.6991	15.5244	13.528	12.5106	10.4088	16.3241	23.6282	12.5159	1.98323	15.0188	3.93105	0.193942
PI 18:1_20:4	PI	883.534	H80 C47 O13 P1	negative	0.400227	0.477012	0.353358	0.281878	0.231974	0.342797	0.315479	0.271605	0.257494	0.279783	0.344673	0.341113	0.201952	0.222629	0.494337	0.320445	0.334291	0.0780588	0.307803	0.0919618	0.563185	0.228276	0.265997	0.360972	0.315529	0.487246	0.261923	0.391614	0.330727	0.315824	0.268504	0.373957	0.34898	0.255211	0.29917	0.341653	0.486669	0.330285	0.0834693	0.336246	0.0728872	0.885721
PI 18:0_20:5	PI	883.534	H80 C47 O13 P1	negative		0.58575		0.485643			0.316606	0.313722	0.299395	0.294871	0.386447	0.290178	0.38394	0.24048	0.580275	0.408399	0.42543	0.133728	0.360498	0.106375	0.816098	0.303432	0.403457	0.567444	0.341417	0.543104	0.328306	0.506639	0.367443	0.387443	0.384606	0.402132	0.48938	0.36858	0.360191	0.423286	0.523587	0.420155	0.103928	0.417401	0.058984	0.958346
PI 18:1_20:3	PI	885.55	H82 C47 O13 P1	negative		0.282227	0.261742	0.183828		0.233532		0.183214	0.172939	0.193007	0.15781	0.252112	0.14077		0.235133	0.190133	0.228909	0.0448955	0.191701	0.0400719	0.521477	0.198768	0.224916	0.264382	0.230012	0.261767	0.186823	0.225934	0.292723	0.198096	0.273033	0.257567	0.281604	0.218257	0.203088	0.214216	0.326581	0.235666	0.0353566	0.246555	0.0455744	0.381362
PI 18:0_20:4	PI	885.55	H82 C47 O13 P1	negative	1.42123	2.1695	1.43255	1.31165	1.30318	1.27498	1.19343	1.28278	0.983232	0.882129	1.15737	1.41062	1.07357	1.17642	1.69847	1.18322	1.42366	0.311307	1.19563	0.256167	0.255232	1.13815	1.32352	1.77172	1.2449	1.40404	1.38205	1.41897	1.33382	1.11309	1.42885	1.67215	1.49207	1.35477	1.08132	1.74206	2.24286	1.37715	0.184216	1.5159	0.375928	0.323167
PI 18:0_20:3	PI	887.566	H84 C47 O13 P1	negative	0.567932	0.961826	0.62839	0.764751	0.62067	0.483563	0.712909	0.646456	0.422882	0.477621	0.49117	0.698591	0.504071	0.510011	0.737844	0.56758	0.673312	0.144316	0.551221	0.110989	0.06867	0.369161	0.6068	0.912109	0.802123	0.764853	0.605144	0.744296	0.5779	0.52816	0.770134	0.63469	0.774181	0.614155	0.72731	0.741587	1.12644	0.672798	0.168063	0.739582	0.178637	0.470655
PI 18:0_22:5	PI	911.566	H84 C49 O13 P1	negative	1.47825	1.31525	1.03667	1.12957	1.1392	1.34293	0.869096	1.02683	0.829481	0.818222	0.881432	1.05248	0.741362	0.905218	1.07689	1.00298	1.16722	0.199056	0.913507	0.120049	0.04011	0.783247	1.20681	1.28367	1.18985	0.956672	0.868761	1.01612	0.87263	0.751273	0.858219	1.05735	0.794061	0.764558	0.753689	1.15143	1.15746	1.02222	0.184351	0.911005	0.180528	0.219143
DAG 14:0_16:1	DAG	556.494	H66 C33 O5 N1	positive	0.0210287	0.0253307	0.021087	0.0330567	0.0261913		0.02314	0.0356769	0.0435356	0.0245937	0.0297457	0.0492888	0.0215208	0.0435014	0.0279599	0.0400414	0.0265016	0.00576185	0.0350234	0.0102947	0.086728	0.109737	0.117293	0.0410273	0.127449	0.088655	0.0760072	0.115853	0.153928	0.104202	0.143587	0.242531	0.145132	0.235058	0.181791	0.188518	0.0937326	0.103744	0.0345932	0.166819	0.0552352	0.075433
DAG 14:1_16:0	DAG	556.494	H66 C33 O5 N1	positive								0.0145219	0.0108461	0.00924604							0.0145219		0.0100461	0.00113145		0.0282918	0.0268936	0.00934927	0.0328071	0.0211754	0.0132563	0.0183859	0.0565799	0.0593643	0.083701	0.0856719	0.0781162	0.101034	0.076757	0.0882949	0.0502761	0.0258424	0.0146786	0.0779019	0.0162361	0.001324
DAG 14:0_16:0	DAG	558.509	H68 C33 O5 N1	positive								0.212346	0.140902	0.13172			0.113203		0.14728	0.174333	0.212346		0.141488	0.0224061		0.163281	0.235045	0.195274	0.221112	0.178214	0.126811	0.18166	0.183988	0.177496	0.249265	0.487435	0.275386	0.402113	0.340556	0.348957	0.190325	0.185673	0.0334374	0.308942	0.106353	0.018553
DAG 14:0_18:3	DAG	580.494	H66 C35 O5 N1	positive					0.0215708			0.015096	0.0222677	0.0124413	0.0155598	0.0180323	0.017122		0.0181916	0.0157246	0.0183334	0.0045784	0.0170485	0.00301982	0.584385	0.0381505	0.052975	0.025498	0.0545766	0.0349125	0.0330389	0.0693455	0.0524603	0.0586997	0.0683748	0.0982919	0.0634542	0.107812	0.075607	0.108859	0.0651095	0.0451197	0.0145191	0.080776	0.0208387	0.00603
DAG 16:1_16:1	DAG	582.509	H68 C35 O5 N1	positive	0.021197		0.0310938	0.0204075	0.0259936	0.0360757		0.0222425	0.0179965	0.0154442	0.0354049	0.0280724	0.0253101		0.0231354	0.0245089	0.0261684	0.00625719	0.0242675	0.00655899	0.335034	0.0474776	0.0875026	0.0403773	0.0671268	0.0625973	0.0422497	0.0439917	0.0715727	0.0688534	0.0802242	0.134569	0.10337	0.117027	0.1094	0.123779	0.0943729	0.057862	0.0170062	0.10395	0.0220978	0.006464
DAG 14:0_18:2	DAG	582.509	H68 C35 O5 N1	positive	0.0841268	0.108922	0.0498392	0.100873	0.0763046	0.115429	0.0497172	0.0814325	0.0785297	0.0977671	0.0779844	0.10929	0.0597158	0.0759246	0.0886745	0.0773133	0.0833305	0.0247792	0.0831499	0.0151702	0.984727	0.123123	0.255171	0.148953	0.164095	0.176562	0.10902	0.145205	0.182513	0.201288	0.199097	0.329285	0.253036	0.281134	0.252646	0.292826	0.193759	0.16308	0.0448477	0.250384	0.049615	0.01554
DAG 14:1_18:1	DAG	582.509	H68 C35 O5 N1	positive	0.0255336	0.0160944		0.0165429	0.0236672		0.015126	0.0302018	0.0200909	0.0154014		0.0162335	0.019701	0.0264405	0.0214169	0.0310574	0.0211943	0.00617333	0.0214774	0.00556636	0.763537	0.0425422	0.0860062	0.0192096	0.0511982	0.0494609	0.0326791	0.0331832	0.0820889	0.103773	0.13447	0.144634	0.148179	0.155837	0.145622	0.187508	0.119668	0.049546	0.0236423	0.142461	0.0248872	0.000341
DAG 16:0_16:1	DAG	584.525	H70 C35 O5 N1	positive	0.282535	0.2928	0.246573	0.431363	0.325583	0.353884	0.300252	0.42159	0.381407	0.296335	0.324326	0.416987	0.309444	0.36769	0.385188	0.343224	0.331822	0.0662336	0.353075	0.0417115	0.366672	0.575987	1.02164	0.575676	0.947376	0.636621	0.7007	0.82801	1.0224	0.981906	1.06697	1.66501	1.15869	1.42552	1.10797	1.37373	1.02905	0.788551	0.191647	1.2261	0.237992	0.011931
DAG 14:0_18:1	DAG	584.525	H70 C35 O5 N1	positive	0.338287	0.35857	0.343419	0.496424	0.413833	0.518982	0.358095	0.520668	0.385737	0.359565	0.43426	0.511502	0.38075	0.428575	0.451428	0.40038	0.418535	0.0810119	0.419025	0.0483755	0.982699	0.639974	1.08326	0.61263	0.955738	0.727163	0.741338	0.874615	1.08482	1.01014	1.104	1.72074	1.18452	1.47467	1.19685	1.40382	1.04907	0.839942	0.18818	1.26797	0.244797	0.01485
DAG 16:0_16:0	DAG	586.54	H72 C35 O5 N1	positive	0.861877			1.2657	0.988173		0.965236	1.14395	0.876017	0.812386	0.935487	1.09425	0.745749	1.19385	0.966003	0.961683	1.04499	0.159393	0.948177	0.144901	0.088291	0.713022	0.850895	0.793551	1.18261	0.735485	0.778498	0.905157	0.945677	0.99416	0.970834	1.90468	1.17383	1.48697	1.28711	1.60856	0.934769	0.863112	0.151954	1.29512	0.347847	0.019533
DAG 16:1_18:3	DAG	606.509	H68 C37 O5 N1	positive	0.0182098			0.0165891	0.0244956				0.0261312	0.0138051		0.0371176	0.0260318			0.0119991	0.0197648	0.0041763	0.023017	0.010294	0.216065	0.0499744	0.0413127	0.0467573	0.0592121	0.0646051	0.0478733	0.0510669	0.0668001	0.0871671	0.073119	0.158389	0.0996122	0.0943495	0.101341	0.0958834	0.0835679	0.0534503	0.00907766	0.0991786	0.0256683	0.002764
DAG 16:0_18:3	DAG	608.525	H70 C37 O5 N1	positive	0.393766	0.438256	0.381583	0.480634	0.389996	0.519503	0.361236	0.440652	0.359944	0.344224	0.368137	0.446068	0.286912	0.54811	0.406718	0.356259	0.425703	0.0542409	0.389546	0.0789779	0.106179	0.421733	0.61887	0.577446	0.6608	0.578409	0.436782	0.59104	0.708866	0.731636	0.512666	1.10991	0.882855	0.968654	0.683636	0.899962	0.621711	0.574243	0.100051	0.801379	0.197808	0.022958
DAG 16:1_18:2	DAG	608.525	H70 C37 O5 N1	positive	0.0933573	0.0984553	0.087955	0.112946	0.0804496	0.119355	0.102076	0.102222	0.0775262	0.0697949	0.0962942	0.114374	0.0686646	0.122982	0.101072	0.0762985	0.0996022	0.0126718	0.0908759	0.0208559	0.119656	0.128329	0.205543	0.149517	0.214562	0.161047	0.130001	0.197484	0.241869	0.28366	0.234203	0.441921	0.312908	0.349144	0.29513	0.441993	0.227487	0.178544	0.0421253	0.323306	0.083168	0.005607
DAG 16:0_18:2	DAG	610.54	H72 C37 O5 N1	positive	1.75023	2.05797	1.91552	2.2313	1.80311	2.33693	1.92164	1.97822	1.43459	1.64283	1.62559	1.79356	1.3244	2.26814	1.831	1.63464	1.99936	0.201876	1.69434	0.286116	0.000776	1.9402	2.62873	2.28977	2.96681	2.42465	1.9324	2.78104	2.65549	3.12666	2.34895	3.15954	3.4038	3.10438	2.18954	3.01796	2.82607	2.45239	0.378894	2.89711	0.421233	0.02859
DAG 16:1_18:1	DAG	610.54	H72 C37 O5 N1	positive	0.401334	0.432869	0.321901	0.522903	0.429924	0.555982	0.387798	0.487023	0.423537	0.405758	0.368858	0.492091	0.344952	0.558556	0.448147	0.446239	0.442467	0.0763519	0.436017	0.0679143	0.722272	0.822955	1.06975	0.735534	1.29044	1.02312	0.721615	1.01133	1.17747	1.44862	1.35173	1.7573	1.73007	1.72857	1.30792	1.81033	1.34481	0.981527	0.206133	1.55992	0.215329	0.00064
DAG 16:0_18:1	DAG	612.556	H74 C37 O5 N1	positive	5.89722	7.34412	7.77791	7.37212	7.09179	7.47918	7.0258	7.53889	7.748	6.89182	8.45142	8.98024	7.09191	9.93397	9.15073	5.65797	7.19088	0.575178	7.98826	1.40556	0.175437	8.03377	15.8617	8.60679	11.2678	11.6701	8.52138	11.8088	13.3392	11.8032	12.373	24.0402	15.3791	16.1795	11.3542	13.1685	16.4839	11.1387	2.69387	15.0977	4.12574	0.071039
DAG 16:1_18:0	DAG	612.556	H74 C37 O5 N1	positive	0.174476	0.149861	0.160497	0.189594	0.183199	0.226305	0.153322	0.204419	0.213073	0.185922	0.17748	0.242439	0.202302	0.24742	0.210544	0.153638	0.180209	0.0263854	0.204102	0.031752	0.082549	0.158462	0.355703	0.0962343	0.240571	0.204218	0.16606	0.20611	0.239431	0.162492	0.35478	0.700756	0.284476	0.545153	0.278801	0.303489	0.360437	0.208349	0.0761449	0.373798	0.170462	0.059065
DAG 18:2_18:3	DAG	632.525	H70 C39 O5 N1	positive	0.116242	0.191569	0.153275	0.170166	0.152065	0.154169	0.184082	0.13387	0.133576	0.149587	0.148544	0.162387	0.121234	0.194123	0.134449	0.106297	0.15693	0.024912	0.143775	0.026837	0.267064	0.101183	0.154292	0.196156	0.186444	0.167574	0.157342	0.204061	0.212929	0.158676	0.165102	0.297075	0.210771	0.300482	0.178887	0.24447	0.163969	0.172498	0.0359689	0.214929	0.0591612	0.068056
DAG 18:1_18:3	DAG	634.54	H72 C39 O5 N1	positive	0.663572	0.867228	0.760223	0.768305	0.74763	0.861787	0.79302	0.850157	0.684903	0.681487	0.750218	0.758907	0.530017	1.09715	0.768604	0.768669	0.78899	0.0695638	0.754994	0.159647	0.519164	0.801352	1.0764	0.852174	0.926428	0.885244	0.76961	1.27677	1.36123	0.83034	0.866128	1.59432	1.40578	1.15756	1.1627	1.44886	1.09289	0.993651	0.222191	1.19482	0.273164	0.144876
DAG 18:0_18:3	DAG	636.556	H74 C39 O5 N1	positive	0.307242	0.390609	0.296941	0.523881	0.300975	0.462515	0.330341	0.407915	0.309768	0.246525	0.305242	0.393927	0.262017	0.341436	0.334321	0.376492	0.377552	0.0838859	0.321216	0.0512591	0.043666	0.298696	0.473653	0.354427	0.429668	0.351139	0.347461	0.416716	0.34513	0.384638	0.270376	0.616158	0.512881	0.603648	0.385808	0.425994	0.302506	0.377111	0.0571852	0.437751	0.129261	0.296448
DAG 18:1_18:2	DAG	636.556	H74 C39 O5 N1	positive	2.72372	3.91703	3.09919	3.91221	2.53665	4.36462	2.97519	3.1818	2.31233	2.23482	2.61514	3.14208	2.14428	3.2396	2.81429	2.62601	3.3388	0.649341	2.64107	0.40709	0.005024	2.45315	3.8234	3.62493	3.50802	3.20509	3.14295	4.03275	3.25548	3.10115	2.5965	6.10524	4.61234	4.8388	3.34827	4.02749	2.80075	3.38072	0.487033	3.92882	1.20187	0.230318
DAG 16:0_20:3	DAG	636.556	H74 C39 O5 N1	positive	0.31167	0.490054	0.396514	0.452936	0.281667	0.51469	0.339274	0.340552	0.264845	0.279117	0.350688	0.39359	0.295794	0.372964	0.349122	0.325169	0.39092	0.0865571	0.328911	0.0458281	0.057989	0.266409	0.359799	0.407796	0.348287	0.317902	0.308341	0.401901	0.318	0.290576	0.243267	0.53682	0.398253	0.447075	0.261999	0.301224	0.226929	0.341054	0.0482111	0.338268	0.110677	0.940447
DAG 18:0_18:2	DAG	638.572	H76 C39 O5 N1	positive	1.56281	2.82775	1.82445	2.84269	1.97332	2.40971	2.25893	2.26295	1.52524	1.68535	1.90482	1.95994	1.42045	1.94686	2.23363	1.7469	2.24533	0.453642	1.8029	0.262301	0.02367	1.41817	2.09984	2.24016	2.40873	2.53886	1.93024	2.28629	2.11468	1.70495	1.96906	2.1784	2.62018	2.17183	1.88165	1.95638	1.38326	2.12962	0.34417	1.98321	0.364107	0.243189
DAG 18:1_18:1	DAG	638.572	H76 C39 O5 N1	positive	5.58439	10.1176	6.98809	10.5297	6.99097	9.20581	9.16834	8.51223	5.63292	6.36922	7.26669	7.77808	5.42124	8.09981	8.43936	6.90781	8.38714	1.71728	6.98939	1.11642	0.022285	6.63914	10.7639	10.9975	12.2987	12.4608	9.49478	11.4792	10.0378	9.15741	11.4115	13.6649	14.7299	13.1876	11.3539	11.9336	7.98778	10.5215	1.87016	11.6783	2.26	0.077987
DAG 18:0_18:1	DAG	640.587	H78 C39 O5 N1	positive	8.47366	7.82142	9.28338	7.87565	7.8144	10.1128	9.36139	9.75314	5.76904	7.4677	6.24892	8.33704	5.89451	6.90018	7.80133	5.89024	8.81198	0.931169	6.78862	0.98808	0.006298	7.58096	12.3403	6.66234	12.3418	9.41466	8.26205	7.71926	12.2708	8.1218	7.14578	10.4001	8.86342	9.4446	7.95568	9.45226	8.28895	9.57403	2.39711	8.70907	1.03576	0.455249
DAG 16:0_20:1	DAG	640.587	H78 C39 O5 N1	positive		0.0342895	0.0468311					0.0384382	0.0434012	0.0266572	0.0310412		0.0260147	0.0320284			0.039853	0.00638937	0.0318285	0.00698443	0.214576	0.0275302	0.0596728	0.0312789	0.0483801		0.0405358	0.0511039	0.0434421		0.0353518	0.050649	0.072303	0.0430344	0.0267957	0.0217221	0.0291759	0.0431348	0.0112208	0.0398617	0.0173837	0.517877
DAG 18:2_20:3	DAG	660.556	H74 C41 O5 N1	positive	0.0733089	0.0647151	0.0442403	0.0572822	0.0520629	0.0686616	0.0404806	0.0613343	0.0356428	0.0372511	0.0414378	0.0387192	0.0276774	0.0631888	0.0499586	0.0340659	0.0577607	0.0115623	0.0409927	0.0109956	0.019589	0.0280306	0.025829	0.0466523	0.0496212	0.0322933	0.0517234	0.0663559	0.0411115	0.0218265	0.0384003	0.0548526	0.0336096	0.0284795	0.0357596	0.0444801	0.0320888	0.0427022	0.0137071	0.0361871	0.0100806	0.169791
DAG 16:0_22:5	DAG	660.556	H74 C41 O5 N1	positive	0.192848	0.389979	0.355886	0.3015	0.344958		0.316317	0.289285	0.258568	0.248844	0.286913	0.253832	0.229222	0.424313	0.307052	0.20345	0.312968	0.0631513	0.276524	0.0676783	0.071715	0.124087	0.241751	0.327307	0.271483	0.233859	0.243276	0.337342	0.247084	0.21464	0.153726	0.278395	0.22505	0.231815	0.193292	0.250878	0.222324	0.253274	0.0657018	0.221265	0.0371395	0.159277
DAG 18:1_20:3	DAG	662.572	H76 C41 O5 N1	positive	0.251506	0.409713	0.306579	0.442373	0.333366	0.397115	0.364944	0.424247	0.230868	0.227656	0.331749	0.370421	0.21531	0.326806	0.355316	0.258376	0.36623	0.0652578	0.289563	0.0630101	0.02239	0.204227	0.375024	0.366414	0.353348	0.252505	0.222254	0.309392	0.425477	0.216077	0.176451	0.339669	0.281801	0.371519	0.203715	0.298628	0.196122	0.31358	0.0799246	0.260498	0.0726117	0.230217
DAG 18:0_20:3	DAG	664.587	H78 C41 O5 N1	positive	0.376768	0.406863	0.366246	0.260845	0.333134	0.432783	0.409257	0.400456	0.269299	0.33483	0.287987	0.303348	0.244704	0.392871	0.360948	0.195434	0.373294	0.0547933	0.298678	0.0639517	0.018934	0.235428	0.393488	0.334921	0.253741	0.310124	0.280793	0.361186	0.228072	0.237218	0.210064	0.317384	0.314462	0.313734	0.254896	0.206208	0.281041	0.299719	0.0605417	0.266876	0.0465112	0.334288
DAG 18:0_20:1	DAG	668.619	H82 C41 O5 N1	positive		0.0209842		0.0192878	0.0273985		0.0485217	0.0386532	0.0233307	0.0350904	0.0242871	0.0177663	0.0185135		0.0255265	0.0488411	0.0309691	0.0124101	0.0276222	0.0109549	0.796825	0.0105288	0.0165279		0.0252526		0.0294614	0.0192644		0.0135275	0.0171924	0.0332062	0.0307209	0.0441927	0.0212005	0.0399086		0.020207	0.00740262	0.0285641	0.0116103	0.413277
DAG 18:1_20:0	DAG	668.619	H82 C41 O5 N1	positive	0.0547401		0.0453872	0.0648956	0.0490772	0.0411021	0.0409079	0.0807314	0.0433512	0.0444801	0.0605165	0.0630872	0.0520877	0.0477128	0.0626604	0.0468769	0.0538345	0.0145477	0.0525966	0.00830007	0.993707	0.0401175	0.0448793	0.0659475	0.0690535	0.0410139	0.0563821	0.0678948	0.066113	0.0747693	0.0747685	0.12449	0.0623801	0.116914	0.0759048	0.100088	0.0790113	0.0564252	0.0126056	0.0885407	0.0225036	0.009735
DAG 18:2_22:5	DAG	684.556	H74 C43 O5 N1	positive	0.0433861			0.0373232	0.0521018			0.072766	0.0355845	0.0287296	0.0384614	0.0420553	0.0303865	0.0525996	0.0284138		0.0513943	0.0154852	0.0366044	0.00873505	0.394548	0.0143245	0.0310471	0.027028	0.0318828	0.0469759		0.036921	0.0350924	0.0260395		0.0341814	0.0218625	0.0286855	0.0253529	0.0340866	0.0135865	0.031896	0.00996702	0.0262564	0.00719622	0.353252
DAG 18:1_22:5	DAG	686.572	H76 C43 O5 N1	positive	0.17336	0.26891	0.322125	0.243594	0.200583	0.407148	0.286679	0.252035	0.144323	0.263135	0.16241	0.203008	0.162247	0.385596	0.223997	0.152871	0.269304	0.0726833	0.212198	0.0810519	0.014593	0.126544	0.259176	0.229624	0.195766	0.176344	0.152898	0.230253	0.236689	0.120105	0.12263	0.186393	0.150649	0.157526	0.130285	0.14388	0.126693	0.200912	0.0460216	0.14227	0.0224107	0.009472
DAG 18:0_22:5	DAG	688.587	H78 C43 O5 N1	positive	0.23199	0.348416	0.235899	0.264568	0.239704	0.337564	0.234291	0.259144	0.161024	0.202205	0.266072	0.20178	0.18431	0.301417	0.240623	0.183305	0.268947	0.0472878	0.217592	0.0476256	0.030534	0.156327	0.249772	0.239948	0.229512	0.190865	0.216676	0.237365	0.239016	0.193556	0.129701	0.180183	0.176168	0.237597	0.131767	0.194811	0.183401	0.219935	0.0315143	0.178398	0.0350156	0.079354
LPC 16:0	LPC	496.34	H51 C24 N1 O7 P1	positive	0.209606	0.215974	0.21919	0.200775	0.139876	0.208877	0.189281	0.199002	0.211529	0.202064	0.199735	0.199866	0.225084	0.244368	0.213363	0.096512	0.197822	0.0253205	0.199065	0.0441044	0.951753	0.247008	0.300666	0.349646	0.26102	0.0498195	0.0522483	0.0692288	0.0588376	0.368403	0.289656	0.352044	0.396953	0.0694329	0.0503181	0.0737245	0.0876358	0.173559	0.127772	0.211021	0.153696	0.109729
LPC 18:1	LPC	522.355	H53 C26 N1 O7 P1	positive	0.481289	0.505221	0.447305	0.497405	0.311401	0.514453	0.408533	0.448001	0.505545	0.458649	0.46184	0.45931	0.513841	0.505365	0.480967	0.235029	0.451701	0.0669191	0.452568	0.0907481	0.979108	0.599173	0.709632	0.874771	0.632661	0.118504	0.121629	0.159719	0.139446	0.798937	0.594161	0.690486	0.876206	0.163679	0.099373	0.137898	0.201086	0.419442	0.314963	0.445228	0.326481	0.634835
LPC 18:0	LPC	524.371	H55 C26 N1 O7 P1	positive	0.115085	0.107849	0.107965	0.103144	0.0578558	0.106621	0.0991286	0.104286	0.111182	0.0965093	0.102491	0.0982867	0.118108	0.111176	0.110913	0.0548147	0.100242	0.0177327	0.100435	0.0198511	0.994597	0.103229	0.118257	0.143367	0.112482					0.112533	0.0898907	0.105963	0.126783					0.119334	0.0171763	0.108792	0.0153073	0.501925
PC 28:1	PC	676.491	H71 C36 N1 O8 P1	positive	0.019722		0.050203						0.0504804	0.046365		0.0660661					0.0349625	0.0215533	0.0543038	0.0103922		0.0248183	0.161087	0.102997	0.113306	0.000976557	0.0544038		0.107866	0.231554	0.197646	0.112566	0.195978	0.0650053	0.146684	0.139062	0.196441	0.0807792	0.0561699	0.160617	0.0548325	0.012439
PC 28:0	PC	678.507	H73 C36 N1 O8 P1	positive	0.76312	0.47671	0.518454	0.710809	0.542789	0.612554	0.444535	0.545268	0.735446	0.510087	0.588053	0.454773	0.371383	0.611856	0.527032	0.344371	0.57678	0.111496	0.517875	0.129165	0.244106	0.522681	0.607117	0.610943	0.595231	0.398091	0.404892	0.45036	0.451953	0.932167	1.11862	0.799648	0.786959	0.569308	0.719994	0.669725	0.786482	0.505159	0.0905196	0.797863	0.167287	0.000264
PC 30:3	PC	700.491	H71 C38 N1 O8 P1	positive	0.0346101	0.031014	0.0307926	0.0321213	0.026212	0.0278979	0.0284331	0.0253949	0.0301208	0.0261111	0.0373688	0.0272895	0.0239798	0.0313538	0.0284504	0.0135987	0.0295595	0.00312334	0.0272841	0.00683746	0.30035	0.0376055	0.0234959	0.0324945	0.0335789	0.0261325	0.0189917	0.0191859	0.02513	0.0568886	0.0736224	0.0387378	0.0620227	0.0422692	0.0399888	0.0455765	0.0626374	0.0270769	0.00684128	0.0527179	0.0128564	0.00104
PC 30:2	PC	702.507	H73 C38 N1 O8 P1	positive	0.176924	0.0583183	0.064617	0.0767635	0.0645621		0.0320394	0.0922246	0.0975466	0.120423	0.138147	0.0880654	0.112501	0.119571	0.100676	0.0830524	0.0807784	0.0461793	0.107498	0.0185086	0.277406	0.183109	0.16237	0.0960077	0.078683	0.116574	0.0497958	0.0444722	0.0637878	0.213337	0.243659	0.141382	0.192669	0.137671	0.166743	0.208724	0.21875	0.09935	0.0513446	0.190367	0.038266	0.002358
PC 30:1	PC	704.523	H75 C38 N1 O8 P1	positive	0.495467	0.0930369	0.466232	0.637058	0.167657		0.482083	0.442317	0.563466	0.262574	0.464539	0.480476	0.632905	0.354735	0.577175		0.397693	0.19425	0.476553	0.130965	0.263431	1.42439	0.546129	0.387602	1.14293	0.539171	0.502883	0.209657	1.18185	2.65646	2.36019	1.89903	2.36026	1.79916	2.08444	2.28304	3.4176	0.741827	0.441675	2.35752	0.509234	8e-06
PC 30:0	PC	706.538	H77 C38 N1 O8 P1	positive	1.51238	1.19044	1.19115	1.56238	1.39089	1.35183	1.15871	1.7031	1.22239	1.33161	1.4757	1.30547	1.47442	1.39855	1.46039	1.29251	1.38261	0.198782	1.37013	0.0959865	0.91002	1.51597	1.83814	1.81734	2.50748	1.86518	1.42498	1.53966	1.89988	3.87478	2.99037	3.00133	3.49884	2.40888	2.79215	3.29692	3.80574	1.80108	0.339242	3.20863	0.506526	0.000227
PC 32:4	PC	726.506	H73 C40 N1 O8 P1	positive	0.149093	0.103176	0.114913	0.13722	0.121375	0.0632522	0.0942261	0.101072	0.0917863	0.0957406	0.113034	0.0901466	0.0802989	0.101052	0.114365	0.0703119	0.110541	0.0266749	0.0945919	0.0150977	0.222593	0.0821848	0.105378	0.0831735	0.111389	0.0870896	0.0828423	0.0941159	0.107143	0.151779	0.190144	0.0943038	0.176238	0.127821	0.13398	0.108739	0.177204	0.0941645	0.0121504	0.145026	0.0346377	0.001051
PC 32:3	PC	728.522	H75 C40 N1 O8 P1	positive	0.40352	0.355936	0.38976	0.434408	0.364019	0.303143	0.356967	0.469515	0.406429	0.307779	0.420206	0.392765	0.352499	0.364722	0.354923	0.266182	0.384659	0.0517137	0.358188	0.0513543	0.378005	0.8404	0.553466	0.592609	0.66583	0.67086	0.489991	0.449361	0.752319	0.854562	1.40424	0.992461	0.992036	0.885351	0.928897	1.0446	1.25883	0.626855	0.131797	1.04512	0.191078	0.002123
PC 32:2	PC	730.538	H77 C40 N1 O8 P1	positive	1.62309	1.44047	1.63222	2.01295	2.09459	1.70948	1.61095	1.96424	1.5584	1.43574	1.58419	1.3846	1.54952	2.29411	1.85423	1.20317	1.761	0.232866	1.60799	0.334086	0.379463	3.19539	2.47987	2.49448	2.84675	2.09652	2.41713	1.76188	2.92562	3.87229	3.96544	3.91234	5.44352	3.61693	4.19063	4.57534	4.04632	2.5272	0.461977	4.20285	0.572712	0.000302
PC 32:1	PC	732.554	H79 C40 N1 O8 P1	positive	7.03608	5.63868	7.01264	10.017	8.66468	8.76907	7.52649	8.41229	8.28086	6.4365	7.77336	8.05173	7.22106	9.20826	7.98878	7.38627	7.88462	1.35589	7.79335	0.817598	0.839743	16.9563	14.2266	14.3733	18.6597	13.8775	9.57999	13.1402	16.5015	34.3257	25.9928	20.1521	29.7897	18.5625	23.5677	29.3479	36.4361	14.6644	2.7687	27.2718	6.39519	0.000294
PC 34:3	PC	756.554	H79 C42 N1 O8 P1	positive	4.15268	3.32335	3.29205	5.38274	4.91867	4.2189	4.03469	5.1152	3.77846	3.92487	4.78125	5.20714	4.61532	4.17362	4.57897	3.01004	4.30479	0.782663	4.25871	0.687731	0.906069	8.61045	7.6829	6.36443	8.74334	8.77524	7.21629	6.10177	9.55952	9.59319	11.8498	9.0324	12.1095	10.2291	10.1551	9.57824	13.981	7.88174	1.24439	10.816	1.67965	0.000248
PC 34:2	PC	758.569	H81 C42 N1 O8 P1	positive	30.0375	20.3682	27.9697	23.3121	33.3089	24.7768	28.7658	32.7999	24.7434	20.8726	27.684	26.3928	24.2321	34.6554	31.3403	22.6931	27.6674	4.56206	26.5767	4.56218	0.658087	37.496	43.7201	36.7065	35.7572	34.877	29.5768	30.8424	26.2689	61.9994	50.1777	33.6577	43.6697	37.5379	34.3512	44.7813	38.0514	34.4056	5.42315	43.0283	9.50575	0.021595
PC 34:1	PC	760.585	H83 C42 N1 O8 P1	positive	100.953	89.9243	106.397	146.424	133.647	107.57	110.11	153.04	106.016	114.874	121.529	106.516	117.73	163.405	144.016	97.5591	118.508	22.8754	121.456	21.9042	0.822682	161.694	220.392	162.645	190.744	140.631	149.039	177.488	157.969	256.18	211.85	193.775	237.528	172.147	177.453	162.966	214.435	170.075	25.6221	203.292	32.7786	0.030213
PC 36:6	PC	778.536	H77 C44 N1 O8 P1	positive	0.614248	0.563678	0.56557	0.584716	0.733314	0.751343	0.602123	0.621504	0.719922	0.456669	0.707761	0.628067	0.5785	0.668512	0.549703	0.449169	0.629562	0.0727954	0.594788	0.105251	0.434505	0.680543	1.06282	0.780503	0.779665	0.930185	0.796138	0.802331	0.858906	1.58783	1.62891	1.20562	1.01916	0.990702	1.19412	1.4012	1.59095	0.836386	0.115871	1.32731	0.260385	0.001332
PC 36:5	PC	780.553	H79 C44 N1 O8 P1	positive	3.71897	3.45985	3.51284	3.63473	4.20758	3.40373	3.96084	4.28489	3.94347	2.75781	4.48962	3.07121	2.40135	4.04493	3.63246	2.85971	3.77293	0.340235	3.40007	0.733128	0.310887	3.35822	4.39301	6.16142	4.07361	4.03905	2.7767	2.42733	4.69956	3.86497	4.4464	4.00495	3.88387	3.50995	3.51062	3.03886	4.28112	3.99111	1.17738	3.81759	0.454706	0.611562
PC 36:4	PC	782.568	H81 C44 N1 O8 P1	positive	12.2227	9.43737	12.5271	11.11	11.5288	9.314	8.78855	11.2313	8.59496	10.6948	13.5461	8.88556	8.68429	12.7519	12.4742	5.59716	10.77	1.41036	10.1536	2.69644	0.638397	14.8197	14.3579	16.5996	10.793	11.4239	10.2876	11.3092	13.0566	18.5267	16.0996	12.0001	14.967	12.0191	11.5992	11.8401	20.2075	12.8309	2.25064	14.6574	3.36501	0.177402
PC 36:3	PC	784.585	H83 C44 N1 O8 P1	positive	13.7842	11.196	9.10633	13.5219	10.792	12.2336	9.74355	10.3805	11.7147	8.66484	11.7039	8.42846	12.5495	13.7438	11.5054	10.6225	11.3448	1.70346	11.1166	1.82406	0.804904	13.0421	13.4357	11.3621	19.8515	12.5124	9.02123	15.445	16.8745	18.6818	11.788	18.7077	18.9348	8.56243	12.7229	11.6756	21.9508	13.9431	3.37555	15.378	4.75021	0.394261
PC 36:2	PC	786.6	H85 C44 N1 O8 P1	positive	37.8996	28.1812	31.7693	33.4333	33.5066	39.9692	32.5338	40.7969	30.5243	28.372	35.804	27.5865	28.1856	39.1635	39.6974	13.1805	34.7612	4.37443	30.3142	8.50078	0.275787	37.1796	25.526	51.7181	40.5659	41.7955	35.1661	33.0028	35.4015	25.4733	48.9126	33.9012	31.172	20.1538	32.6215	26.92	42.8205	37.5444	7.59271	32.7469	9.35093	0.380112
PC 36:1	PC	788.615	H87 C44 N1 O8 P1	positive	45.3012	37.1702	38.5988	58.5104	56.1922	34.0695	47.9102	52.8959	51.5233	33.9904	45.0149	34.6631	33.7578	35.9139	44.6043	40.847	46.3311	9.15178	40.0393	6.54762	0.179786	61.688	56.8216	40.729	64.3704	51.684	39.0505	52.8117	55.7254	75.0087	49.191	27.4542	54.4454	51.8252	39.8474	42.3455	46.3902	52.8601	9.05204	48.3135	13.6771	0.185073
PC 38:7	PC	804.552	H79 C46 N1 O8 P1	positive	0.297809	0.18065	0.38711	0.293022	0.33213	0.330773	0.287184	0.300665	0.29507	0.316222	0.329243	0.301144	0.198258	0.450841	0.300689	0.231349	0.301168	0.0585776	0.302852	0.074543	0.964461	0.439011	0.137512	0.402002	0.354675	0.326076	0.269189	0.269026	0.403156	0.678708	0.440693	0.496526	0.443381	0.536026	0.417483	0.426888	0.664753	0.325081	0.0980652	0.513057	0.105495	0.000258
PC 38:6	PC	806.569	H81 C46 N1 O8 P1	positive	2.82562	1.92301	2.38411	2.90311	2.56281	3.10405	2.51459	2.75464	2.26225	1.96775	2.86445	1.80723	2.04958	2.67101	2.43731	1.69831	2.62149	0.364626	2.21974	0.414547	0.074281	2.40646	3.00692	3.46331	2.51359	2.31696	2.29669	2.06047	2.60087	2.98827	2.60424	2.83094	2.36819	2.57839	2.0733	2.59248	2.65392	2.58316	0.449883	2.58622	0.277014	0.993743
PC 38:5	PC	808.585	H83 C46 N1 O8 P1	positive	9.34107	8.2436	9.78534	10.7424	9.75222	7.5803	9.78823	9.61882	7.76537	7.4405	11.5942	8.21096	6.8461	9.85929	9.9255	7.52338	9.3565	0.993557	8.64566	1.63527	0.341673	9.31846	11.8049	11.9041	8.97763	6.15034	6.93107	9.59904	10.3735	9.07257	8.04331	10.3874	6.58155	6.63255	7.57052	7.27871	8.09374	9.38238	2.06605	7.95755	1.27801	0.036965
PC 38:4	PC	810.6	H85 C46 N1 O8 P1	positive	5.62527	5.64569	5.18413	4.94551	6.40537	9.53119	6.47679	5.057	4.9709	3.84983	6.32386	5.04376	4.03883	5.48237	5.77481	3.60028	6.10887	1.49757	4.88558	0.977576	0.064627	2.93404	7.53026	3.15526	6.62371	6.25579	2.88157	4.90281	3.37607	5.08444	4.13516	2.23603	3.95718	3.91061	3.81306	4.28186	5.59608	4.70744	1.87984	4.1268	0.989149	0.474862
PC 38:3	PC	812.616	H87 C46 N1 O8 P1	positive	5.21583	3.7921	4.72858	2.68361	4.5656	3.90455	4.65741	3.63681	3.17485	3.33544	2.58342	3.03002	3.34791	4.79206	4.22024	3.32946	4.14806	0.802041	3.47667	0.699982	0.120385	3.97693	2.90451	4.02266	2.78124	3.09715	3.00803	3.24316	3.25168	3.43355	2.54031	1.12656	2.24028	1.6852	2.11876	2.67928	3.43154	3.28567	0.468479	2.40694	0.798819	0.031931
PC 38:2	PC	814.632	H89 C46 N1 O8 P1	positive	0.914746	0.600966	0.947872	0.846346	0.81676	0.797149	0.6325	1.45153	0.427581	0.897541	0.157362	1.44738	0.993229	0.764298	1.31658	1.19999	0.875984	0.2628	0.900496	0.441582	0.893675	1.43936	0.752136		1.40277	0.892139	1.1553	0.302255	0.95094	0.679898	0.715558	0.476834	0.789214	0.805331	0.685124	0.736074	1.17764	0.984986	0.395838	0.758209	0.197143	0.308743
PC 38:1	PC	816.648	H91 C46 N1 O8 P1	positive	1.12171	0.984285	1.30225	0.89947	1.18738	1.08801	0.822493	1.77849	0.574681	0.588056	0.479177	1.16627	1.13404	0.493595	1.07388	0.992226	1.14801	0.298012	0.81274	0.304466	0.066497	1.00563	0.819655	1.19026	0.80492	0.829387	0.810383	0.906141	0.838705	0.43227	0.856761	1.10527	0.572532	0.515181	0.687287	0.760241	1.2556	0.900636	0.135074	0.773143	0.287994	0.252307
PC 38:0	PC	818.664	H93 C46 N1 O8 P1	positive	0.225919	0.208124	0.0779531	0.432471	0.171198	0.183061	0.418721	0.120703	0.356679	0.240205	0.442699	0.0738806	0.150354	0.600233	0.235847	0.101943	0.229769	0.129741	0.27523	0.180969	0.635188	0.152296	0.153382	0.288913	0.239118	0.208037	0.161899	0.0965068	0.244713	0.37023	0.207508	0.0494213	0.151687	0.259308	0.14192	0.120146	0.122701	0.193108	0.062941	0.177865	0.0995459	0.764394
PC 40:8	PC	830.568	H81 C48 N1 O8 P1	positive	0.109007	0.0981767	0.0770683	0.113911	0.0909662	0.0551632	0.0082936	0.110142	0.0907174	0.121874	0.0613401	0.104706	0.104455	0.170834	0.104795	0.0349666	0.082841	0.0359627	0.099211	0.0402954	0.484346	0.121901	0.151068	0.0717978	0.162516	0.103655	0.130747	0.114822	0.087956	0.132047	0.171956	0.0467944	0.117321	0.133417	0.106996	0.193935	0.139919	0.118058	0.0304866	0.130298	0.0440367	0.448133
PC 40:7	PC	832.584	H83 C48 N1 O8 P1	positive	0.665532	0.564843	0.616633	0.537456	0.59142	0.53724	0.649544	0.622172	0.497661	0.413104	0.632057	0.439522	0.558901	0.650551	0.688417	0.434926	0.598105	0.0487687	0.539393	0.108305	0.173648	0.571478	0.677781	0.822194	0.480553	0.455314	0.553449	0.559751	0.583178	0.664731	0.682364	0.671924	0.51309	0.454268	0.510051	0.537307	0.626951	0.587962	0.116095	0.582586	0.0888498	0.83916
PC 40:6	PC	834.601	H85 C48 N1 O8 P1	positive	2.5511	2.0541	2.39295	2.39437	2.32271	2.00876	2.0919	2.33679	1.74163	1.58443	2.18449	1.58518	1.73349	2.81094	1.95427	1.01848	2.26909	0.193986	1.82661	0.520877	0.085779	1.96259	2.08132	2.84615	1.97094	1.7624	1.35646	1.8616	1.76507	2.05416	1.63587	1.59384	1.69714	1.14047	1.52974	1.3662	1.88226	1.95082	0.422647	1.61246	0.284407	0.085868
PC 40:5	PC	836.616	H87 C48 N1 O8 P1	positive	3.01937	2.26019	2.74448	3.97707	2.75755	2.88667	3.64085	3.75208	3.02625	2.32729	3.03175	2.70957	2.15728	3.88708	3.66815	2.34206	3.12978	0.59532	2.89368	0.635223	0.439709	2.16135	3.10648	3.42377	2.70159	2.92628	2.2756	2.18277	2.78998	2.61257	2.84393	1.84841	2.46552	1.98943	2.02603	1.82578	2.49149	2.69598	0.46075	2.2629	0.386733	0.077732
PC 44:7	PC	888.645	H91 C52 N1 O8 P1	positive	0.0329438	0.0326115	0.0402684	0.0359318	0.0297415	0.0211194	0.0374271	0.0358332	0.0294488	0.0249803	0.0301839	0.0306233	0.0205745	0.0457728	0.0254701	0.0239635	0.0332346	0.00586188	0.0288771	0.00765711	0.34554	0.033193	0.0417537	0.047647	0.0376917	0.0335526	0.0257213	0.0308423	0.024911	0.0476432	0.0351967	0.0358951	0.113663	0.0293879	0.0353898	0.0284185	0.0349853	0.0344141	0.00775137	0.0450724	0.0283143	0.316607
PS 34:1	PS	762.528	H77 C40 N1 O10 P1	positive	3.62352	4.92074	3.60967	3.35185	4.64325	5.35028	3.3615	4.18632	4.51447	3.95102	4.05246	5.47399	4.41848	5.05166	5.12024	2.98367	4.13089	0.765725	4.44575	0.794798	0.488872	3.19189	6.31487	7.34928	5.40084	4.22426	3.72349	4.37054	2.3763	4.86845	2.26029	2.26338	4.89761	2.06823	3.40042	3.00888	2.53949	4.61893	1.6487	3.16334	1.14699	0.108843
PS 35:1	PS	776.544	H79 C41 N1 O10 P1	positive	0.725018	0.675103	0.575829	0.557336	0.585618	0.414022	0.633942	0.59489	0.560481	0.606125	0.541046	0.588619	0.518611	0.680698	0.621999	0.399091	0.59522	0.0921681	0.564584	0.0837978	0.561026	0.501661	1.07038	1.36713	0.844981	0.673442	0.850243	0.711751	0.721119	0.832389	0.499194	0.525149	0.733477	0.656293	0.513467	0.624034	0.613573	0.842588	0.268279	0.624697	0.115958	0.130971
PS 36:4	PS	784.511	H75 C42 N1 O10 P1	positive	0.678392	1.05428	1.04799	0.903679	0.457632	0.874078	0.312674	0.519275	1.10842	0.764801	0.747999	0.584539	1.25734	1.35742	0.669581	0.605596	0.731	0.280969	0.886962	0.306982	0.332418	0.368846	1.02309	0.531092	1.91068	1.20849	0.993171	1.8135	1.03195	1.49981	1.32405	0.988678	1.13308	0.582457	0.398907	0.792389	1.15889	1.1101	0.542144	0.984783	0.373173	0.648278
PS 36:3	PS	786.528	H77 C42 N1 O10 P1	positive	2.05524	2.67142	2.54294	1.88211	2.67019	2.66434	2.09886	1.86372	1.29337	2.34834	1.78365	1.59509	1.40811	2.6789	1.99645	1.11706	2.3061	0.364847	1.77762	0.538072	0.010281	1.54837	1.2276	4.2338	2.24302	2.85978	2.15583	2.9167	1.31001	0.510721	1.96949	1.13643	0.857975	0.620502	1.85955	0.309178	1.87952	2.31189	1.01075	1.14292	0.674889	0.054585
PS 36:2	PS	788.544	H79 C42 N1 O10 P1	positive	6.08675	7.13444	6.30882	7.91966	8.99458	6.14013	6.08052	6.97516	6.73106	6.22145	5.51076	4.65678	4.26027	4.60956	7.69307	5.00025	6.95501	1.05039	5.5854	1.19988	0.097305	5.71532	8.01787	8.08725	9.57783	7.46707	7.01458	9.85076	6.76482	8.12927	5.80511	4.44644	8.02097	6.43493	5.35849	6.25162	5.08398	7.81194	1.39593	6.19135	1.32449	0.045443
PS 36:1	PS	790.559	H81 C42 N1 O10 P1	positive	14.0475	10.5752	13.8312	14.584	14.5565	11.5148	12.4357	13.2123	13.9344	12.565	13.9813	13.1015	14.6338	19.3229	12.576	8.75814	13.0947	1.46857	13.6091	2.92499	0.685165	8.68614	23.4445	23.524	11.8481	16.4255	17.1156	15.2082	6.87684	9.8389	7.79245	11.7133	12.5335	11.5003	6.35411	9.6415	10.7416	15.3911	6.15375	10.0145	2.08647	0.065508
PS 38:7	PS	806.495	H73 C44 N1 O10 P1	positive	0.0444678	0.104362	0.102924	0.108432	0.0498595	0.0735478	0.0558766	0.0388279	0.0601097	0.0423888	0.0815135	0.0719878		0.109877	0.0525886	0.075567	0.0722871	0.0291331	0.0705761	0.0220558	0.745619	0.0750147	0.115382	0.0736901	0.0928922	0.0821193	0.071952	0.0611084	0.0801377	0.0561383				0.0554356			0.0678834	0.081537	0.0164318	0.0598191	0.00699273	0.04418
PS 38:5	PS	810.527	H77 C44 N1 O10 P1	positive	1.05739	1.67384	1.32364	1.13972	1.00785	1.91258	1.53632	1.03013	1.02416	1.39798	1.19495	1.07958	0.951378	1.41831	1.42058	0.985786	1.33518	0.338957	1.18409	0.202357	0.028755	0.546458	2.11786	1.11268	1.43997	1.0553	0.832237	1.21034	0.80552	1.04571	0.567802	0.503352	0.668695	0.712566	0.491961	0.966581	0.738688	1.14004	0.480764	0.711919	0.204067	0.080564
PS 38:4	PS	812.543	H79 C44 N1 O10 P1	positive	4.88351	5.77636	5.84651	2.93423	4.27111	4.88484	5.88302	3.13219	2.79174	4.313	2.51371	3.07521	3.95767	5.41934	3.70337	3.05735	4.70147	1.17718	3.60392	0.953192	0.058787	2.49159	4.04778	4.96439	2.69365	2.87598	2.85029	2.93687	2.60961	2.12168	1.9319	1.16369	2.24752	1.39192	1.58478	2.50666	2.29158	3.18377	0.864624	1.90496	0.476859	0.02029
PS 38:3	PS	814.559	H81 C44 N1 O10 P1	positive	0.678768	0.513365	0.454984	0.662505	0.948335	0.0451424		0.633169	0.394022	0.41383	0.757371	0.570663	0.63731	0.662799	0.666665	0.241182	0.562324	0.276591	0.54298	0.17535	0.799148	0.128335	0.753811	0.122274	0.36708	0.36697	0.468509		0.328133	0.246652	0.168497	0.253873	0.380891	0.254096	0.244399	0.189693	0.267425	0.362159	0.2153	0.250691	0.0630039	0.314104
PS 40:6	PS	836.544	H79 C46 N1 O10 P1	positive	1.7675	1.79213	1.98181	2.10048	1.69235	1.96644	2.37705	1.69787	1.50239	1.57419	1.4997	1.43121	1.11285	2.46278	1.71549	1.16642	1.92195	0.235489	1.55813	0.417092	0.030897	0.550617	1.8079	1.64515	1.18295	1.35042	1.0167	0.972833	1.02757	0.966476	1.14828	0.621732	1.1056	0.724391	0.844394	0.90926	0.878101	1.19427	0.401246	0.89978	0.177387	0.106526
PS 40:5	PS	838.559	H81 C46 N1 O10 P1	positive	1.45604	1.64918	1.71701	1.40449	1.75529	2.01261	1.18257	1.24316	1.15054	0.978725	1.64442	1.51996	1.97256	1.96404	1.47547	1.04385	1.55254	0.281066	1.4687	0.388143	0.466909	0.732027	2.22382	1.67885	1.14698	1.28049	0.927297	1.14772	0.938711	1.11271	0.4328	0.973348	0.78448	0.629985	0.655258	0.920873	0.882411	1.25949	0.481494	0.798983	0.218489	0.078903
PS 40:4	PS	840.575	H83 C46 N1 O10 P1	positive	0.688977	0.72889	0.574986	0.654773	0.80877	0.91556	0.755586	0.607376	0.605146	0.687782	0.372757	0.309178	0.657737	1.09092	0.622088	0.365534	0.716865	0.111048	0.588893	0.251499	0.051395	0.353858	0.566018	0.672162	0.406099	0.36343	0.548537	0.433232	0.345942	0.240664	0.43839	0.20698	0.385161	0.212943	0.255933	0.388235	0.425034	0.46116	0.120299	0.319167	0.0989792	0.049644
TAG 46:1	TAG	794.723	H96 C49 O6 N1	positive																0.130626						0.339843	0.310782	0.167391	0.391274	0.285701	0.252515	0.26799	0.412876	0.505142	0.469572	0.444548	0.607024	0.549429	0.472312	0.523407	0.559195	0.303547	0.0790516	0.516329	0.0542614	7e-06
TAG 48:2	TAG	820.739	H98 C51 O6 N1	positive	0.091156	0.0988206	0.077201	0.124062	0.0846292	0.0801661		0.139072	0.180963	0.16046	0.133501	0.195583	0.138946	0.145731	0.153007	0.233433	0.099301	0.0235627	0.167703	0.0338515	2.2e-05	0.921752	0.885079	0.535808	1.04983	0.815707	0.707276	0.778916	1.0502	1.48325	1.27116	1.17989	1.80879	1.61471	1.28287	1.42915	1.74696	0.843071	0.17375	1.4771	0.230708	2e-06
TAG 48:1	TAG	822.755	H100 C51 O6 N1	positive	0.18749	0.176486	0.141643	0.195717	0.16821	0.200745	0.187393	0.259384	0.407637	0.361072	0.28105	0.404023	0.331163	0.309698	0.336483	0.464439	0.189634	0.0337432	0.361946	0.0600401	5e-06	2.08523	2.14522	1.49668	2.47986	2.03987	1.78421	2.04915	2.6056	3.32587	2.82831	2.82596	4.18255	3.46615	2.77621	3.20895	4.00048	2.08573	0.352639	3.32681	0.537447	9e-06
TAG 50:5	TAG	842.721	H96 C53 O6 N1	positive								0.00748219				0.0112401	0.00684474				0.00748219		0.00904244	0.00310801		0.0832756	0.0852812	0.010026	0.0848416	0.0839897	0.0304352	0.0535413	0.0910311	0.187321	0.179038	0.180352	0.277035	0.219795	0.19272	0.208018	0.237632	0.0653027	0.0305303	0.210239	0.0338216	5e-06
TAG 50:4	TAG	844.738	H98 C53 O6 N1	positive	0.0282125				0.0251681				0.0336568	0.00718282	0.0195594	0.0573328	0.0173528	0.0195678	0.024855	0.0755423	0.0266903	0.00215268	0.0318812	0.0230872	0.890986	0.705212	0.781643	0.466205	0.818426	0.684351	0.581305	0.683738	0.839602	1.10858	0.977149	0.926906	1.37761	1.20964	0.877307	1.13248	1.406	0.69506	0.124939	1.12696	0.197371	3.4e-05
TAG 50:3	TAG	846.754	H100 C53 O6 N1	positive									0.413322			0.472454			0.392659	0.412353			0.422697	0.0345105		1.90374	2.01506	1.50795	2.31211	1.85762	1.73388	1.97931	2.33766	3.12194	2.54956	2.49541	4.00029	3.1986	2.47326	2.93261	4.02984	1.95591	0.277492	3.10019	0.629586	0.000118
TAG 50:2	TAG	848.77	H102 C53 O6 N1	positive	0.445586	0.435391	0.411162	0.530437	0.505727	0.562232	0.502645	0.690303	0.977846	0.883189	0.802278	1.01948	0.864659	0.869569	0.895231	0.933689	0.510435	0.08881	0.905743	0.0689066	7e-06	4.55289	4.85044	4.00104	5.51488	4.67176	4.34474	4.95381	5.65168	7.75995	5.93654	6.09689	9.9061	7.50642	5.82284	6.86011	10.0343	4.81766	0.558472	7.49039	1.68668	0.000519
TAG 50:1	TAG	850.786	H104 C53 O6 N1	positive	0.816547	0.714746	0.727381	0.915028	0.890803	0.803848	0.882258	1.12147	1.60148	1.47636	1.43573	1.73394	1.48194	1.76126	1.51193	1.55661	0.85901	0.129039	1.56991	0.121036	4e-06	7.17911	8.05966	8.02093	8.79541	7.73934	7.36639	8.75098	9.16294	11.4973	8.71943	9.31907	14.3284	11.2846	8.36982	9.79502	14.5506	8.13434	0.712335	10.983	2.40259	0.006034
TAG 52:6	TAG	868.739	H98 C55 O6 N1	positive									0.0957353	0.0865541			0.0827349			0.0912502			0.0890686	0.00564633		0.364621	0.387357	0.361651	0.416488	0.38362	0.357636	0.417735	0.449169	0.535477	0.451062	0.481921	0.681727	0.560005	0.422798	0.536746	0.715011	0.392285	0.0326736	0.548093	0.103952	0.000866
TAG 52:5	TAG	870.755	H100 C55 O6 N1	positive	0.172354	0.157926	0.159513	0.191137	0.210509	0.216568	0.201143	0.236482	0.354838	0.353501	0.313072	0.37582	0.350015	0.311133	0.334244	0.315661	0.193204	0.0282842	0.338535	0.0237626	2.7e-05	1.41841	1.60045	1.54755	1.73071	1.52819	1.42957	1.75263	1.76197	2.22992	1.76746	1.87494	2.81828	2.26387	1.67323	2.03518	2.94112	1.59619	0.139603	2.2005	0.468112	0.00376
TAG 52:4	TAG	872.77	H102 C55 O6 N1	positive	0.455446	0.449101	0.458473	0.519714	0.541917	0.510398	0.546195	0.642008	0.947876	0.850371	0.872188	0.985216	0.857207	0.819165	0.874534	0.827903	0.515407	0.0643154	0.879308	0.0580358	1.7e-05	3.79255	4.3572	4.28037	4.61417	4.12621	4.02089	4.83711	4.83369	6.29135	4.57316	4.84972	8.10257	5.8755	4.37956	5.40924	8.53237	4.35777	0.38071	6.00168	1.57062	0.014203
TAG 52:3	TAG	874.786	H104 C55 O6 N1	positive	0.822276	0.846886	0.86787	0.955568	0.993794	0.985241	1.005	1.15344	1.66078	1.59176	1.61278	1.7731	1.5866	1.57846	1.64168	1.50794	0.95376	0.107693	1.61914	0.0772885	6e-06	7.17898	8.20011	8.26114	8.84939	7.86912	7.59413	9.02435	8.95714	11.7993	8.58668	9.01122	15.642	11.0758	8.21727	9.87962	16.2259	8.24179	0.674361	11.3047	3.10617	0.018895
TAG 52:2	TAG	876.802	H106 C55 O6 N1	positive	1.69056	1.63657	1.6632	1.89172	2.01769	1.94037	2.00471	2.28162	3.15848	3.04244	3.21499	3.43076	3.08776	3.66955	3.1955	2.9086	1.89081	0.220652	3.21351	0.23802	1.3e-05	12.8049	15.1592	16.0761	15.5052	14.1936	13.8914	16.7732	16.2793	20.0796	14.1982	15.4375	25.7052	18.8024	13.4701	16.6165	27.0454	15.0854	1.35536	18.9194	5.11092	0.070037
TAG 52:1	TAG	878.817	H108 C55 O6 N1	positive	1.45959	1.41186	1.40067	1.68512	1.69341	1.55716	1.56073	1.96383	2.58521	2.35782	2.39558	2.56283	2.38705	2.08032	2.33939	2.108	1.59155	0.187461	2.35203	0.183421	0.000224	6.34264	7.2241	7.44207	7.30032	6.63584	6.78208	7.74542	7.59585	8.03868	5.91034	6.67639	9.27426	7.89679	5.98915	7.09883	9.76119	7.13354	0.495131	7.5807	1.42956	0.412328
TAG 54:8	TAG	892.739	H98 C57 O6 N1	positive																						0.142419	0.156746	0.159111	0.156132	0.144095	0.155936	0.16785	0.17647	0.185885	0.152398	0.174936	0.238501	0.196613	0.140401	0.178124	0.245631	0.157345	0.0112214	0.189061	0.0373071	0.040494
TAG 54:7	TAG	894.755	H100 C57 O6 N1	positive	0.0794206	0.0912109	0.0803847	0.0948781	0.0962434	0.122774	0.116353	0.112321	0.174232	0.181457	0.185421	0.209967	0.18063	0.179307	0.182063	0.161543	0.0991982	0.0162946	0.181828	0.0135325	2.1e-05	0.622837	0.76726	0.806081	0.731986	0.720398	0.687653	0.847048	0.742147	0.893488	0.689928	0.794995	1.19643	0.90518	0.666492	0.823682	1.2118	0.740676	0.0691641	0.89775	0.207236	0.088619
TAG 54:6	TAG	896.77	H102 C57 O6 N1	positive	0.321231	0.360436	0.398492	0.394992	0.428484	0.439087	0.447379	0.480677	0.628503	0.602571	0.698096	0.669569	0.637165	0.570719	0.703434	0.553822	0.408847	0.0510793	0.632985	0.0556103	0.000122	2.14981	2.5239	3.05549	2.56323	2.41509	2.43621	3.02034	2.68534	3.07415	2.28179	2.62414	3.98645	3.07802	2.20441	2.78061	4.28109	2.60617	0.307517	3.03883	0.751379	0.183024
TAG 54:5	TAG	898.786	H104 C57 O6 N1	positive	0.644452	0.733735	0.784876	0.773281	0.832833	0.810957	0.863426	0.930671	1.18079	1.21215	1.31236	1.33346	1.22047	1.13572	1.30299	1.05198	0.796779	0.0859748	1.21874	0.0965189	7.6e-05	4.22646	4.9895	5.95248	5.02287	4.79476	4.70176	5.79872	5.08282	5.9539	4.25551	4.83492	7.80197	5.73199	4.09422	5.13888	8.13861	5.07117	0.565885	5.74375	1.51863	0.296564
TAG 54:4	TAG	900.802	H106 C57 O6 N1	positive	0.909054	0.973636	0.959913	1.03955	1.14602	1.1195	1.13451	1.27339	1.55883	1.59263	1.70717	1.70074	1.62452	1.47691	1.63673	1.38815	1.06945	0.120709	1.58571	0.10937	0.000174	5.37294	6.40061	7.43521	6.45103	6.12719	6.08704	7.429	6.78269	7.58492	5.34624	5.9297	9.92808	7.20624	5.20548	6.33645	10.7988	6.51072	0.697826	7.29199	2.07875	0.353746
TAG 54:3	TAG	902.817	H108 C57 O6 N1	positive	1.26953	1.23634	1.31861	1.40536	1.48122	1.41573	1.4906	1.6529	2.09813	2.06574	2.19213	2.2885	2.01462	2.33603	2.13026	1.8357	1.40879	0.135673	2.12014	0.15844	8.6e-05	7.0424	8.32456	9.68624	8.37167	7.92941	7.97509	9.51926	8.67837	9.75856	6.67169	7.38585	12.579	9.08414	6.32912	7.98361	13.7724	8.44087	0.863784	9.19555	2.72699	0.49121
TAG 54:2	TAG	904.833	H110 C57 O6 N1	positive	1.5263	1.45476	1.50868	1.75469	1.74237	1.65817	1.70431	2.01589	2.46321	2.35582	2.5253	2.57674	2.36977	2.14025	2.35036	2.04644	1.67065	0.179828	2.35349	0.181828	0.000519	6.13085	7.20817	7.91204	7.07803	6.76505	6.91448	7.93932	7.35238	7.08283	5.17522	5.77335	8.82497	7.1553	5.13282	6.27921	9.59421	7.16254	0.596935	6.87724	1.6393	0.669072
TAG 54:1	TAG	906.849	H112 C57 O6 N1	positive	0.759337	0.739075	0.671865	0.867035	0.846065	0.783842	0.800962	1.02874	1.1659	1.01945	1.03077	1.084	0.998388	0.929119	1.00452	0.871383	0.812115	0.106776	1.01294	0.0895654	0.013813	2.11142	2.33763	2.33569	2.3114	2.12326	2.25596	2.38463	2.38043	1.95965	1.33335	1.54028	2.0926	1.98336	1.50407	1.69113	2.3027	2.28005	0.108237	1.80089	0.334252	0.007863
TAG 56:8	TAG	920.77	H102 C59 O6 N1	positive	0.0893691	0.113662	0.11321	0.103508	0.0959415	0.0984467	0.117364	0.11753	0.150838	0.172951	0.196949	0.191175	0.189139	0.147107	0.171879	0.139171	0.106129	0.0107813	0.169901	0.022022	0.000131	0.539703	0.655676	0.828072	0.594234	0.639302	0.628797	0.805798	0.622347	0.686079	0.509583	0.596652	0.870605	0.680845	0.485843	0.623739	0.956763	0.664241	0.100709	0.676264	0.164623	0.879354
TAG 56:7	TAG	922.786	H104 C59 O6 N1	positive	0.293496	0.310282	0.32997	0.309898	0.295225	0.287207	0.333239	0.354315	0.449391	0.462886	0.541616	0.471808	0.467995	0.382565	0.486067	0.352281	0.314204	0.0232121	0.451826	0.0594376	0.000534	1.31697	1.62584	2.25304	1.54317	1.56171	1.61758	2.01536	1.63058	1.69958	1.23619	1.5019	2.19244	1.689	1.18846	1.55244	2.33934	1.69553	0.295853	1.67492	0.411298	0.917716
TAG 56:6	TAG	924.802	H106 C59 O6 N1	positive	0.403366	0.473211	0.527942	0.471989	0.549521	0.480204	0.553198	0.555736	0.656914	0.687685	0.819711	0.73456	0.714942	0.642509	0.804677	0.608947	0.501896	0.0539487	0.708743	0.075307	0.000131	1.99001	2.36435	3.36824	2.37032	2.29021	2.35506	2.97641	2.36323	2.39115	1.68617	2.0222	3.0679	2.35442	1.64803	2.05206	3.32223	2.50973	0.440628	2.31802	0.607545	0.536737
TAG 56:4	TAG	928.834	H110 C59 O6 N1	positive	0.226314	0.216178	0.253117	0.265738	0.279534	0.245923	0.241449	0.283192	0.325087	0.339024	0.353195	0.353373	0.340913	0.306313	0.350373	0.302585	0.251431	0.0239336	0.333858	0.0204158	0.000217	0.727717	0.856283	1.08841	0.80367	0.784289	0.826834	0.965411	0.841314	0.733626	0.535467	0.614389	0.83931	0.737144	0.520661	0.681412	0.903628	0.861741	0.114097	0.695705	0.136352	0.054243
TAG 56:3	TAG	930.849	H112 C59 O6 N1	positive									0.0854153		0.110949	0.0985537			0.0967216				0.09791	0.0104558		0.221162	0.255483	0.291943	0.2603	0.244379	0.252358	0.284502	0.268031	0.262298	0.191947	0.214233	0.322177	0.247865	0.189776	0.230184	0.345197	0.25977	0.022412	0.25046	0.0574396	0.689972
TAG 58:8	TAG	948.802	H106 C61 O6 N1	positive		0.101182	0.0797729	0.0935059	0.115943	0.122617	0.105551	0.088539	0.144946	0.141014	0.176339	0.176894	0.168018	0.124729	0.177095	0.120306	0.101016	0.0151293	0.153668	0.0238892	0.004715	0.424804	0.518774	0.741304	0.507872	0.498581	0.54274	0.642565	0.50678	0.485597	0.350107	0.438486	0.610569	0.476598	0.323719	0.442427	0.689674	0.547927	0.0986478	0.477147	0.122719	0.292192
HexCer 18:1;(OH)2/15:0	HexCer	686.555	H76 C39 O8 N1	positive	0.00695054	0.00711963	0.0192568	0.0128524	0.00984063	0.0191339	0.00731746	0.0184767	0.0031428	0.00387587	0.00918066	0.00609728	0.0149529	0.014377	0.00557773	0.00942534	0.0126185	0.00559429	0.00832869	0.00449855	0.038977	0.00440187		0.00482355	0.00410003	0.00290419	0.00458491	0.00509295	0.00522822		0.00199924	0.00370342		0.00222479	0.00179422	0.00314314	0.00464812	0.00444796	0.00078433	0.00291882	0.00111789	0.027188
SM 32:1;(OH)2	SM	675.544	H76 C37 N2 O6 P1	positive	0.747461	0.882144	0.838344	0.824241	0.80336	0.80075	0.793813	0.802938	0.671311	0.646122	0.756764	0.687898	0.703747	0.73639	0.761955	0.636988	0.811631	0.0388079	0.700147	0.0481686	0.001921	0.417553	0.442801	0.507232	0.434981	0.401704	0.457712	0.499803	0.496825	0.321015	0.252313	0.28609	0.374055	0.343601	0.256877	0.3225	0.383309	0.457327	0.0400735	0.31747	0.0495104	0.000503
SM 34:2;(OH)2	SM	701.559	H78 C39 N2 O6 P1	positive	0.720292	0.862286	0.858594	0.782177	0.755646	0.764856	0.755381	0.789557	0.64527	0.638018	0.72859	0.669882	0.671158	0.745942	0.72518	0.594817	0.786098	0.0503418	0.677357	0.0522358	0.003924	0.434142	0.451735	0.528164	0.433966	0.385686	0.456572	0.4888	0.483152	0.322433	0.264076	0.30519	0.388638	0.349887	0.243875	0.325192	0.393128	0.457777	0.0429639	0.324052	0.0534462	0.001332
SM 34:1;(OH)2	SM	703.575	H80 C39 N2 O6 P1	positive	8.06399	9.47805	8.9082	8.93651	8.49578	8.58076	8.24415	8.70651	7.20581	7.005	7.9586	7.27882	7.72448	8.13679	8.35859	6.70159	8.67674	0.442169	7.54621	0.586058	0.0073	4.48909	4.92057	5.49569	4.67917	4.33181	5.0454	5.34972	5.25055	3.70643	2.86973	3.27401	4.28484	3.90493	2.80454	3.56905	4.38256	4.94525	0.418434	3.59951	0.59269	0.002146
SM 34:0;(OH)2	SM	705.59	H82 C39 N2 O6 P1	positive	0.354676	0.417912	0.399066	0.398047	0.397603	0.386346	0.385729	0.422563	0.328038	0.326514	0.353289	0.337275	0.360642	0.373314	0.391549	0.303943	0.395243	0.0210567	0.34682	0.0283603	0.012314	0.245089	0.268972	0.311454	0.25238	0.235917	0.263152	0.276229	0.259379	0.235202	0.165974	0.194612	0.247096	0.21465	0.153169	0.211569	0.243361	0.264071	0.0230822	0.208204	0.0349027	0.013914
SM 36:2;(OH)2	SM	729.591	H82 C41 N2 O6 P1	positive	0.450737	0.518068	0.530416	0.450885	0.439639	0.455272	0.435653	0.45352	0.377375	0.369948	0.417949	0.374763	0.394146	0.451754	0.440662	0.350448	0.466774	0.0362606	0.397131	0.0361146	0.00751	0.252858	0.275451	0.350064	0.25609	0.229327	0.259296	0.285307	0.288579	0.209306	0.150689	0.199467	0.227452	0.2116	0.148927	0.195699	0.238398	0.274621	0.0360648	0.197692	0.0326569	0.002912
SM 36:1;(OH)2	SM	731.606	H84 C41 N2 O6 P1	positive	0.969943	1.12277	1.02452	1.04644	0.997402	1.00462	1.02148	1.03291	0.856608	0.847125	0.980126	0.872889	0.919937	0.971977	1.02937	0.780461	1.02751	0.0451227	0.907311	0.0828163	0.015244	0.560345	0.654544	0.725877	0.592061	0.550924	0.653477	0.674312	0.64567	0.500614	0.38731	0.469185	0.579768	0.513296	0.394568	0.484204	0.569181	0.632151	0.0598359	0.487266	0.070754	0.007177
SM 36:0;(OH)2	SM	733.622	H86 C41 N2 O6 P1	positive	0.15738	0.172995	0.16365	0.167064	0.155789	0.141833	0.170127	0.157586	0.150344	0.158645	0.186135	0.162021	0.163501	0.166483	0.181313	0.129924	0.160803	0.00992794	0.162296	0.0175383	0.835666	0.163928	0.198667	0.268548	0.181032	0.175652	0.172226	0.219697	0.19287	0.175586	0.144014	0.191955	0.226	0.178324	0.13255	0.187012	0.205327	0.196577	0.0339556	0.180096	0.0305152	0.287274
SM 38:1;(OH)2	SM	759.637	H88 C43 N2 O6 P1	positive	0.362252	0.418369	0.41503	0.39181	0.40567	0.379669	0.367525	0.394719	0.339071	0.327301	0.360332	0.337329	0.339139	0.364057	0.381149	0.296053	0.391881	0.0208941	0.343054	0.0259454	0.008423	0.207232	0.229566	0.260452	0.219844	0.192626	0.229515	0.246486	0.241847	0.167714	0.134317	0.149874	0.192075	0.178167	0.125542	0.164581	0.184841	0.228446	0.0218399	0.162139	0.0238129	0.001362
SM 40:2;(OH)2	SM	785.653	H90 C45 N2 O6 P1	positive	1.19885	1.38446	1.3153	1.25792	1.24994	1.26442	1.20776	1.29489	1.0174	1.07032	1.18277	1.08051	1.11921	1.13497	1.22707	1.01668	1.27169	0.0600785	1.10611	0.0749441	0.002278	0.653627	0.743947	0.815423	0.667041	0.634951	0.737568	0.782965	0.739746	0.511282	0.412448	0.482954	0.612348	0.575664	0.406903	0.525977	0.619673	0.721909	0.064094	0.518406	0.0822743	0.002243
SM 40:1;(OH)2	SM	787.668	H92 C45 N2 O6 P1	positive	1.95249	2.26892	2.1426	2.13106	2.0599	2.07448	2.06756	2.09536	1.7507	1.69983	1.89706	1.77474	1.83653	1.99655	2.05278	1.59065	2.09905	0.0897611	1.82485	0.153656	0.005399	1.15422	1.21604	1.40362	1.17433	1.08929	1.21988	1.3082	1.31753	0.961619	0.756942	0.856159	1.11265	1.03065	0.710329	0.922885	1.10743	1.23539	0.101859	0.932334	0.151015	0.003431
SM 42:3;(OH)2	SM	811.669	H92 C47 N2 O6 P1	positive	1.65879	1.89687	1.83083	1.77495	1.69981	1.7842	1.66299	1.79167	1.44741	1.41795	1.61459	1.5105	1.5635	1.6557	1.67329	1.39186	1.76251	0.0834852	1.53435	0.109086	0.004446	0.930978	1.04827	1.12825	0.95614	0.903072	1.03903	1.09536	1.06725	0.765809	0.582977	0.698155	0.870413	0.796452	0.587592	0.762564	0.922262	1.02104	0.081466	0.748278	0.1217	0.002151
SM 42:2;(OH)2	SM	813.684	H94 C47 N2 O6 P1	positive	6.73062	7.74662	7.35293	7.41109	6.88274	7.25877	7.06004	7.40479	6.03415	5.85952	6.69186	6.12204	6.44942	6.69877	7.161	5.66284	7.23095	0.326241	6.33495	0.502677	0.007576	3.87579	4.25468	4.64693	4.04991	3.67505	4.28173	4.48878	4.40096	3.18252	2.43805	2.83624	3.61506	3.37318	2.39831	3.04133	3.71553	4.20923	0.324198	3.07503	0.496295	0.001993
SM 42:1;(OH)2	SM	815.7	H96 C47 N2 O6 P1	positive	4.19143	4.90905	4.61765	4.63218	4.36541	4.47435	4.2814	4.6443	3.80783	3.68306	4.14644	3.87077	4.04609	4.19464	4.41547	3.64893	4.51447	0.232857	3.97665	0.269136	0.010376	2.52399	2.76141	3.09559	2.5623	2.41195	2.73222	2.89336	2.73868	2.14144	1.67712	1.89784	2.38424	2.22993	1.62517	2.0514	2.45145	2.71494	0.217555	2.05732	0.306095	0.004057
SM 44:3;(OH)2	SM	839.7	H96 C49 N2 O6 P1	positive	0.129587	0.148296	0.144569	0.137575	0.134946	0.1366	0.12408	0.153058	0.124386	0.109643	0.13468	0.122722	0.13882	0.126164	0.139203	0.111151	0.138589	0.0096301	0.125846	0.0114346	0.101007						0.0995234
SM 44:2;(OH)2	SM	841.716	H98 C49 N2 O6 P1	positive	0.27805	0.328242	0.312896	0.31904	0.307832	0.299615	0.298662	0.306475	0.255307	0.251999	0.290387	0.25322	0.263779	0.288909	0.304494	0.262438	0.306352	0.0150746	0.271316	0.0202363	0.008347	0.169767	0.193159	0.203959	0.180132	0.164345	0.195891	0.200043	0.206259	0.149555	0.117417	0.118708	0.160982	0.147898	0.100185	0.143656	0.180619	0.189195	0.0158766	0.139877	0.0262014	0.004074
SM 44:1;(OH)2	SM	843.731	H100 C49 N2 O6 P1	positive	0.198896	0.215209	0.222227	0.202082	0.190072	0.216721	0.18965	0.212029	0.170089	0.162644	0.19012	0.169056	0.188449	0.192523	0.198258	0.153636	0.205861	0.0124562	0.178097	0.0162537	0.009894	0.0950647		0.136434	0.108569	0.0988978	0.101319	0.134184	0.123336				0.201024		0.101812		0.1331	0.113972	0.0171985	0.145312	0.0507208	0.357441
																					Mean	SD	Mean	SD																		Mean	SD	Mean	SD
				Lipid class	30-1 Rapa	30-2 Rapa	30-3 Rapa	30-4 Rapa	30-5 Rapa	30-6 Rapa	30-7 Rapa	30-8 Rapa	30-1 Cont	30-2 Cont	30-3 Cont	30-4 Cont	30-5 Cont	30-6 Cont	30-7 Cont	30-8 Cont	30-Rapa	30-Rapa	30-Cont	30-Cont	p-value	40-1 Rapa	40-2 Rapa	40-3 Rapa	40-4 Rapa	40-5 Rapa	40-6 Rapa	40-7 Rapa	40-8 Rapa	40-1 Cont	40-2 Cont	40-3 Cont	40-4 Cont	40-5 Cont	40-6 Cont	40-7 Cont	40-8 Cont	40-Rapa	40-Rapa	40-Cont	40-Cont	p-value
				FC	127.079	159.227	150.423	128.816	142.2	144.309	132.356	143.161	121.326	124.976	137.327	126.18	130.007	146.335	125.38	122.113	140.946	11.052	129.205	8.56963	0.022173	85.4373	93.2542	117.565	102.227	91.9967	101.73	106.288	109.567	85.6233	65.0731	70.8267	96.7162	85.9017	56.5504	72.3601	93.9635	101.008	10.427	78.3769	14.3178	0.010566
				PCO	24.1199	18.4277	20.5112	26.7719	23.0111	20.9434	21.6388	23.7947	21.5092	16.8818	24.7238	21.3257	20.7165	26.0971	23.0866	16.8757	22.4023	3.82775	21.402	4.45193	0.539522	32.832	35.2504	34.0701	34.8538	30.9488	26.8412	28.3971	35.3255	49.4062	45.8911	35.2339	45.1995	36.4687	38.9561	37.8976	47.1662	32.3149	6.07628	42.1403	7.4157	0.000582
				PEO	16.1092	20.8169	21.8479	19.7321	19.8489	16.6524	20.3255	21.3227	16.7549	15.8993	18.2532	18.3348	16.5608	16.9144	21.2247	13.789	20.0273	3.23241	17.5057	2.81865	0.062292	12.5391	15.6608	12.9054	11.9485	9.03257	13.7883	13.6825	13.374	11.3789	9.15142	11.2177	11.6927	11.8194	9.03314	10.5503	12.0436	13.5016	2.86629	11.8353	2.59905	0.086711
				Cer	2.22734	2.48659	2.33999	2.35097	2.19251	2.16867	2.12259	2.2655	2.17656	2.14452	2.33671	2.14767	2.15127	2.14773	2.30851	1.797	2.26927	0.149699	2.15125	0.184164	0.160341	2.78149	2.96564	2.95805	3.22717	2.60371	2.80251	2.84375	2.89108	5.18698	4.02962	3.80166	6.06295	4.86978	3.63042	3.78879	4.777	2.88417	0.204129	4.5184	0.863847	0.000721
				PA	0.638139	0.480293	0.468807	0.732412	0.517323	0.63271	0.287388	0.679692	0.509318	0.481793	0.518852	0.425679	0.555506	0.529258	0.71821	0.399205	0.554595	0.144429	0.517228	0.0968319	0.664291	0.363524	0.560326	0.497997	0.295163	0.392076	0.249948	0.498094	0.545419	0.237533	0.333375	0.410561	0.372062	0.315247	0.312484	0.344021	0.511587	0.425319	0.117016	0.354609	0.080774	0.095983
				PE	87.761	93.9669	77.4827	77.9703	97.8243	74.1933	76.4369	88.8606	57.9114	86.2184	76.3982	79.5176	79.8838	91.9928	79.9505	77.0332	84.644	12.0336	78.6295	10.8724	0.304554	87.2989	78.307	95.8464	90.2098	100.859	80.1334	90.317	98.8248	82.969	61.4277	99.7317	97.6874	87.6629	48.9064	81.3189	95.6249	90.3112	11.5969	82.1632	19.7067	0.098232
				LPE	1.81006	1.66907	1.93141	1.82049	1.12747	1.70835	1.24044	1.65872	1.88952	1.43675	1.57242	1.49571	1.3748	1.37481	1.44535	0.891942	1.62075	0.344107	1.43516	0.295252	0.168528	1.34314	1.36528	1.46255	1.38337	0.664491	0.518187	0.838645	0.715129	1.2538	1.10055	1.22431	1.76363	0.718964	0.446142	0.603026	0.690525	1.03635	0.423513	0.975119	0.46258	0.435926
				PG	1.85178	2.32814	2.44585	1.64061	2.73432	1.93301	2.0503	2.34331	2.15451	2.46932	2.45658	1.91786	2.26285	1.90684	2.72562	1.88209	2.30289	0.481307	2.31594	0.350313	0.688096	4.75292	3.8914	3.98393	3.32981	3.75756	3.60644	4.48676	4.85934	6.1882	5.16558	6.09127	7.8813	6.33292	5.15385	5.91821	7.9383	4.09516	0.627172	6.33371	1.2222	0.000773
				PI	15.7493	17.9802	14.2063	13.6316	14.0817	17.1858	15.3094	15.0463	13.2747	12.7787	13.7792	18.2244	12.7069	14.3337	18.9412	14.9793	15.9739	2.38499	15.1057	2.62981	0.671943	16.1629	22.3113	21.5316	24.8227	24.6906	19.8587	20.9654	20.4828	21.3496	24.3377	26.1971	23.2643	21.8703	19.1764	27.631	37.7394	21.3563	3.50165	25.1957	5.98431	0.133817
				DAG	31.5044	39.8903	35.8626	42.0577	34.3343	42.0321	38.8154	40.6089	30.1382	31.8917	34.0617	38.7695	28.3177	40.0338	38.8071	30.2761	38.8779	5.68498	34.134	5.62736	0.014982	34.5632	57.3871	41.9682	54.4803	49.4622	40.3165	49.3963	53.7433	46.2706	46.9749	75.1733	61.399	62.4821	48.6127	56.5879	49.1786	47.6816	10.0214	55.8467	12.0818	0.116865
				LPC	0.80598	0.829044	0.77446	0.801323	0.509133	0.829952	0.696942	0.751288	0.828256	0.757223	0.764066	0.757463	0.857034	0.860909	0.805243	0.386356	0.749765	0.109972	0.752069	0.154704	0.975265	0.94941	1.12855	1.36778	1.00616	0.168324	0.173877	0.228948	0.198283	1.27987	0.973707	1.14849	1.39994	0.233111	0.149691	0.211622	0.288722	0.712335	0.459911	0.765041	0.495484	0.47258
				PC	292.844	239.6	275.878	342.339	333.858	281.172	290.209	356.497	279.808	258.288	308.57	259.67	267.886	355.683	337.131	230.009	301.636	52.8026	287.224	55.2127	0.585171	389.874	441.264	385.296	431.485	351.704	319.812	374.069	371.722	546.336	469.394	387.789	483.239	365.86	379.942	379.094	482.286	383.286	66.8082	436.742	89.1705	0.027605
				PS	37.7931	39.2694	39.9183	38.2032	42.4413	38.7684	36.7136	35.7344	35.6703	35.8646	34.6816	34.0583	35.7861	46.8292	38.3336	25.7995	38.6755	6.47213	35.8867	8.25821	0.20316	24.8901	52.7308	55.3618	39.1551	40.2333	38.5684	41.6336	25.2167	31.4696	24.3383	24.7963	33.749	25.8441	21.9617	26.5089	27.5682	39.769	13.5997	27.0669	6.96774	0.030838
				TAG	12.6911	12.7315	12.934	14.5829	15.0413	14.4412	14.7984	17.389	23.5	22.0041	22.9307	24.9111	22.1188	21.9357	23.0967	20.9984	14.3778	1.70905	22.9822	1.84711	2e-05	82.6927	95.0463	100.088	98.6288	89.9526	88.3139	104.864	102.142	120.715	88.8332	96.2468	153.263	117.05	86.053	104.46	160.688	95.2161	9.67996	115.914	28.3556	0.070431
				SM	28.1654	32.7703	31.0768	30.8631	29.3415	30.0233	29.066	30.6629	25.1811	24.5736	27.8897	25.6244	26.8825	28.2349	29.4413	23.6324	30.2462	1.49416	26.4325	2.03466	0.006469	16.1737	17.6598	19.8777	16.7479	15.4812	17.9445	18.9432	18.4526	13.3505	10.3534	11.9604	15.4766	14.0482	10.1904	12.9076	15.7302	17.6619	1.4985	13.093	2.12259	0.002503
