# Supplementary material for: Global analysis of putative phospholipases in Plasmodium falciparum reveals an essential role of the phosphoinositide-specific phospholipase C in parasite maturation
Source: mBio. 2023 Jul 25;14(4):e01413-23. doi: 10.1128/mbio.01413-23 (PMC10470789; doi:10.1128/mbio.01413-23)
Supplement: Supplemental File 3 — Method details on lipidomic analysis and PIPx quantitation. [file mbio.01413-23-s0010.xlsx]

## Sheet: Lipid standard
LipidClass	ScanPolarity	PrecursorIdentifier	FragmentAIdentifier	FragmentBIdentifier	FragmentCIdentifier	LowerBoundMultiplier	UpperBoundMultiplier	Blank Ratio A/B	Ratio A/B	amount added (pmol)
LPE	negative	[PE 18:1(+[2]H7) -H]-	FA 18:1(+[2]H7) (+O)	NA	NA					7.9
PA	negative	[PA 15:0_18:1(+[2]H7) -H]-	FA 15:0 (+O)	FA 18:1(+[2]H7) (+O)	NA	0.3	3	2.5729	TRUE	7.8
LPA	negative	[PA 15:0_18:1(+[2]H7) -H]-	FA 15:0 (+O)	FA 18:1(+[2]H7) (+O)	NA
PE	negative	[PE 15:0_18:1(+[2]H7) -H]-	FA 15:0 (+O)	FA 18:1(+[2]H7) (+O)	NA	0.05	3	0.3403	TRUE	5.8
CL	negative	[PG 15:0_18:1(+[2]H7) -H]-	FA 15:0 (+O)	FA 18:1(+[2]H7) (+O)	NA					27.4
PG	negative					0.3	3	0.3575	TRUE
LPG	negative	[PG 15:0_18:1(+[2]H7) -H]-	FA 15:0 (+O)	FA 18:1(+[2]H7) (+O)	NA
PI	negative	[PI 15:0_18:1(+[2]H7) -H]-	FA 15:0 (+O)	FA 18:1(+[2]H7) (+O)	PI(241)	0.3	3	0.992	TRUE	7.9
LPI	negative
PS	negative	[PS 15:0_18:1(+[2]H7) -H]-	FA 15:0 (+O)	FA 18:1(+[2]H7) (+O)	-PS(87)	0.3	3	2.5528	TRUE	3.9
LPS	negative
Cer	positive	[Cer 18:1/17:0;0 +H]+	LCB 17:0;0(-H3O2)	NA	NA					75.4
CE	positive	[CE 18:1(+[2]H7) +NH4]+	-FA 1:18(+[2]H7 +HO) -CE(17)	NA	NA					392
DAG	positive	[DAG 15:0_18:1(+[2]H7) +NH4]+	-FA 15:0(-H) -DAG(35)	-FA 1:18(+[2]H7 -H) -DAG(35)	NA	0.1	10	0.984	TRUE	11.7
LPC	positive	[LPC 18:1(+[2]H7) +H]+	PC(184)	NA	NA					156.8
PC	positive	[PC 33:1(+[2]H7) +H]+	PC(184)	NA	NA					35.3
TAG	positive	[TAG 48:1(+[2]H7) +NH4]+	-FA 1:18(+[2]H7 +HO -TAG(17))	NA	NA					51
SM	positive	[SM 36:2;0(+[2]H9) +H]+	SM(184)	NA	NA					31.4
Chol-d	positive	acetylated	Chol(376)	NA	NA					195.9
The lipid standard mix was composed from SPLASH® LIPIDOMIX® Mass Spec Standard andC17 Ceramide (d18:1/17:0) (Avanti Polar Lipids, Alabaster, USA).

## Sheet: Internal_Standard_PIPx - MRM
	ID	Lipid	Transition	Collision energie (V)	Cone (V)	Dwell time (s)	Comment	Acquisition
	1	17:0_20:4_PI(4)P	995.56->613.50	30	40	0.3	Internal Standard	1
	2	17:0_20:4_PI(4)P	1009.56->613.50	30	40	0.3	Internal Standard	1
	3	38:4__PI(4)P	1009.56->627.50	30	40	0.3	endogenous lipid	1
	4	17:0_20:4_PI(4)P	1023.56->613.50	30	40	0.3	Internal Standard	1
	5	38:4__PI(4)P	1023.56->627.50	30	40	0.3	endogenous lipid	1
	6	38:4__PI(4)P	1037.56->627.50	30	40	0.3	endogenous lipid	1
	7	17:0_20:4_PI(4,5)P2	1103.56->613.50	30	40	0.3	Internal Standard	1
	8	17:0_20:4_PI(4,5)P2	1117.56->613.50	30	40	0.3	Internal Standard	1
	9	38:4__PI(4,5)P2	1117.56->627.50	30	40	0.3	endogenous lipid	1
	10	38:4__PI(4,5)P2	1131.56->627.50	30	40	0.3	endogenous lipid	1
	11	17:0_20:4_PI(3,4,5)P3	1211.56->613.50	30	40	0.3	Internal Standard	1
	12	17:0_20:4_PI(3,4,5)P3	1225.56->613.50	30	40	0.3	Internal Standard	1
	13	38:4__PI(3,4,5)P3	1225.56->627.50	30	40	0.3	endogenous lipid	1
	14	38:4__PI(3,4,5)P3	1239.56->627.50	30	40	0.3	endogenous lipid	1
	15	34:1_PI(4)P	959.5->577.5	30	40	0.3	endogenous lipid	2
	16	34:1_PI(4)P	973.5->577.5	30	40	0.3	endogenous lipid	2
	17	36:2_PI(4)P	985.5->603.5	30	40	0.3	endogenous lipid	2
	18	34:1_PI(4)P	987.5->577.5	30	40	0.3	endogenous lipid	2
	19	36:2_PI(4)P	999.5->603.5	30	40	0.3	endogenous lipid	2
	20	36:2_PI(4)P	1013.5->603.5	30	40	0.3	endogenous lipid	2
	21	34:1_PI(4,5)P2	1067.5->577.5	30	40	0.3	endogenous lipid	2
	22	34:1_PI(4,5)P2	1081.5->577.5	30	40	0.3	endogenous lipid	2
	23	36:2_PI(4,5)P2	1093.5->603.5	30	40	0.3	endogenous lipid	2
	24	36:2_PI(4,5)P2	1107.5->603.5	30	40	0.3	endogenous lipid	2
	25	34:1_PI(3,4,5)P3	1175.5->577.5	30	40	0.3	endogenous lipid	2
	26	34:1_PI(3,4,5)P3	1189.5->577.5	30	40	0.3	endogenous lipid	2
	27	36:2_PI(3,4,5)P3	1201.5->603.5	30	40	0.3	endogenous lipid	2
	28	36:2_PI(3,4,5)P3	1215.5->603.5	30	40	0.3	endogenous lipid	2
		Internal standards were purchased from Avanti Polar Lipids.
		In each sample prior extraction 200.5 pmol of each IS were added.

## Sheet: LC Gradient_ESI_condition_PIPx
	LC conditions	Gradient:
	solvent A: 0.1% FA in water	time (min)	B(%)
	solvent B: 0.1 % FA in ACN	0	30
	flowrate on column: 0.5 mL/min	5	70
	injection volume: 10 µL	10	95
		14	95
		15	30
		20	20
	ESI-Source conditions
	post column split 0.1 mL/min
	Desolvation temp.: 300 °C
	Source temp.: 120 °C
	Desolvation gasflow: 800 L/h
